# Supplementary material for: Harnessing technology in education: The function of RIPPLES model in ICT utilization in public secondary schools of Amhara, Ethiopia
Source: PLoS One. 2025 Dec 4;20(12):e0337796. doi: 10.1371/journal.pone.0337796 (PMC12677773; doi:10.1371/journal.pone.0337796)
Supplement: S2 File — (XLSX) [file pone.0337796.s002.xlsx]

## Sheet: Students data
ICT6	ICT7	ICT8	ICT9	ICT10	ICT11	ICT12	ICT13	ICT14	ICT15	P16	P17	P18	P19	P20	P21	P22	P23	P24	P25	FR26	FR27	FR28	FR29	FR30	Inf31	Inf32	Inf33	Inf34	Inf35	Inf36	Inf37	ICTU39	ICTU40	ICTU41	ICTU42	ICTU43	ICTU44	ICTU45	Sup46	Sup47	Sup48	Sup49	Sup50	Sup51	Po53	Po54	Po55	Po56	po57
3	3	3	3	4	3	3	3	2	2	4	5	4	4	4	4	4	4	4	4	3	2	3	3	4	3	2	2	2	2	4	3	3	2	4	3	4	4	4	3	2	2	3	4	3	2	2	3	3	3
2	2	2	4	3	2	2	3	3	2	4	5	4	4	4	4	4	4	5	4	2	1	2	2	2	3	3	2	3	2	3	2	2	2	2	4	3	2	4	2	2	2	2	3	2	2	3	3	2	2
2	3	4	3	4	3	3	3	3	3	4	4	4	4	4	4	5	4	4	4	2	2	4	2	2	4	3	3	2	1	4	3	2	3	4	3	4	2	4	2	2	3	3	4	3	2	3	2	2	3
2	2	3	2	2	3	3	1	3	3	4	5	5	5	4	4	5	4	4	4	2	2	3	2	3	3	3	3	3	1	2	3	2	2	3	2	2	2	4	2	3	2	3	2	2	2	3	3	2	2
3	3	2	2	1	3	2	3	3	3	2	1	2	4	2	2	3	2	2	2	3	2	2	3	2	3	3	3	3	2	1	3	3	3	2	2	1	2	4	3	3	2	2	1	2	2	3	4	3	3
3	2	3	4	4	3	2	3	3	3	3	4	4	4	3	3	3	3	5	3	3	3	3	4	2	3	2	2	4	3	4	3	3	2	3	4	4	2	4	2	2	3	2	4	2	2	4	2	3	2
3	2	2	3	4	3	2	2	3	3	4	4	4	4	4	4	5	4	5	4	3	2	2	4	2	2	2	2	4	3	4	3	3	2	2	3	4	2	3	3	3	3	2	4	2	2	2	3	3	2
2	2	3	3	3	3	3	3	2	3	5	5	3	2	4	2	3	4	2	3	2	2	2	4	3	3	3	4	3	2	3	3	2	2	3	3	3	3	3	2	2	3	3	3	3	3	2	2	2	2
2	4	3	2	2	2	2	3	3	3	4	3	2	4	4	4	4	4	4	4	2	2	3	4	3	3	2	4	2	2	3	2	2	4	3	2	2	2	2	2	3	2	2	2	2	2	2	2	2	2
2	4	3	4	3	3	2	3	3	3	4	3	2	4	4	4	4	4	4	4	2	2	2	2	3	3	4	2	4	2	3	3	2	4	3	4	3	3	4	2	3	2	2	3	2	2	4	2	2	4
3	2	3	3	3	4	2	3	3	3	4	4	4	4	4	4	5	4	4	4	3	2	3	3	2	3	2	2	3	2	3	4	3	2	3	3	3	3	3	3	3	2	2	3	2	4	5	2	3	2
3	2	3	3	3	3	3	1	3	2	4	3	5	4	4	4	5	4	4	4	3	2	2	3	2	3	2	3	3	3	3	3	3	2	3	3	3	2	3	2	2	3	3	3	3	3	3	2	3	2
3	3	3	2	3	2	3	2	3	3	4	4	4	5	4	4	4	4	4	4	3	2	2	4	2	2	4	4	2	4	3	2	3	3	3	2	3	2	4	3	3	3	3	3	3	4	3	3	3	3
3	3	3	3	3	3	2	3	3	3	5	4	4	4	5	5	5	5	4	5	3	2	2	4	2	3	4	2	3	3	3	3	3	3	3	3	3	3	4	2	3	2	2	3	2	4	2	3	3	3
3	3	3	3	3	3	4	3	3	3	5	2	4	5	5	5	4	5	4	5	2	2	3	4	3	3	3	2	3	3	3	3	3	3	3	3	3	3	4	3	3	2	4	3	4	4	2	3	3	2
4	2	3	3	4	3	4	3	3	3	5	5	5	5	5	5	5	5	5	5	2	4	3	4	3	3	3	4	3	3	4	3	4	2	3	3	4	2	3	4	3	2	4	4	4	4	2	3	4	2
3	3	3	3	3	4	4	3	3	3	5	3	4	4	5	5	5	5	3	5	2	3	2	2	2	3	2	4	3	3	3	4	3	3	3	3	3	3	4	3	3	2	4	3	4	2	1	3	3	2
3	3	3	3	4	4	3	3	3	3	5	3	5	5	5	5	5	5	5	5	3	2	2	4	2	3	2	4	3	3	4	4	3	3	3	3	4	2	3	3	3	3	3	4	3	3	3	3	3	2
3	3	3	3	3	2	3	3	2	3	4	5	4	4	4	4	4	4	4	4	3	1	3	4	2	3	3	3	3	3	3	2	3	3	3	3	3	2	3	3	3	2	3	3	3	2	3	3	2	3
3	3	3	3	3	4	3	3	3	3	4	5	4	4	4	4	4	4	5	4	3	2	3	4	2	3	4	3	3	3	3	4	3	3	3	3	3	2	2	3	3	3	3	3	3	2	3	3	3	3
4	2	4	2	4	4	4	4	4	4	4	4	4	4	4	4	5	4	4	4	4	4	2	4	4	3	4	4	2	3	4	4	4	2	4	2	4	4	2	2	4	2	4	4	2	3	4	4	2	2
3	3	3	3	3	3	3	3	3	3	4	5	5	5	4	4	5	4	4	4	3	3	3	3	3	3	3	3	3	1	3	3	3	3	3	3	3	3	2	3	3	2	3	3	3	2	2	2	3	3
2	2	2	4	3	3	2	2	2	2	2	1	2	4	2	2	3	2	2	2	2	1	2	3	2	3	2	2	4	1	3	3	2	2	2	4	3	3	3	2	2	2	2	3	2	2	4	4	2	2
2	3	2	4	3	3	2	2	2	2	3	4	4	4	3	3	3	3	5	3	2	2	2	3	2	3	2	2	4	3	3	3	2	3	2	4	3	3	3	2	2	2	2	3	2	2	3	3	2	3
2	3	2	4	3	2	2	3	2	2	4	4	4	4	4	4	5	4	5	4	2	2	2	3	2	3	2	2	4	3	3	2	2	3	2	4	3	3	3	2	2	2	2	3	2	2	2	2	2	3
5	3	5	4	3	5	5	3	5	5	5	5	5	5	5	5	5	5	5	5	5	4	5	5	5	3	5	5	4	3	3	5	5	3	5	4	3	3	2	2	5	2	5	3	5	2	3	3	5	3
3	3	3	3	2	3	3	3	3	3	4	3	2	4	4	4	4	4	4	4	3	3	3	3	3	2	3	3	3	3	2	3	3	3	3	3	2	2	2	3	3	3	3	2	3	4	1	1	3	3
2	3	3	2	3	3	3	3	3	3	4	3	2	4	4	4	4	4	4	4	2	3	3	2	2	3	3	3	2	3	3	3	2	3	3	2	3	3	2	2	2	2	3	3	3	4	3	3	2	3
2	3	3	1	2	3	3	3	3	3	4	4	4	4	4	4	5	4	4	4	2	2	3	2	2	2	3	3	1	1	2	3	2	3	3	1	2	2	3	2	2	2	3	2	3	2	3	3	2	3
1	1	1	3	3	1	1	1	1	1	4	3	5	4	4	4	5	4	4	4	1	2	1	3	1	3	1	1	3	3	3	1	1	1	1	3	3	3	3	1	1	2	1	3	2	3	4	1	1	1
3	3	3	2	3	3	3	3	3	3	4	4	4	5	4	4	4	4	4	4	3	3	3	3	3	2	3	3	2	4	3	3	3	3	3	2	3	3	3	3	3	2	3	3	3	2	2	1	3	3
3	3	3	4	3	3	3	3	3	3	5	4	4	4	5	5	5	5	4	5	3	4	3	3	3	3	3	3	4	4	3	3	3	3	3	4	3	3	3	3	3	3	3	3	3	3	3	1	3	3
3	3	3	3	4	4	3	3	2	3	4	5	5	4	4	4	4	4	5	4	3	2	3	3	3	3	2	3	3	3	4	4	3	3	3	3	4	4	3	3	3	3	3	4	3	3	3	1	3	3
3	3	3	4	3	4	3	3	2	3	4	5	5	4	4	4	4	4	5	4	3	2	2	2	3	4	2	3	4	4	3	4	3	3	3	4	3	2	4	3	3	3	3	3	3	3	1	1	3	3
3	3	3	2	3	3	3	3	3	3	4	5	4	4	4	4	5	4	4	4	3	3	2	2	3	3	3	3	2	2	3	3	3	3	3	2	3	2	3	3	3	3	3	3	3	3	2	2	3	3
2	3	3	3	2	3	2	2	2	2	3	5	4	4	3	3	4	3	4	3	2	3	2	2	3	3	2	2	3	3	2	3	2	3	3	3	2	2	3	2	3	2	2	2	2	4	2	3	2	3
2	1	3	3	3	3	1	1	1	2	1	1	1	1	1	1	1	1	1	1	2	3	3	2	3	3	1	2	3	3	3	3	2	1	3	3	3	2	3	2	2	1	1	3	1	3	2	3	2	1
3	3	3	1	3	3	3	3	3	3	4	4	5	5	4	4	4	4	3	4	3	3	3	3	3	3	3	3	1	3	3	3	3	3	3	1	3	2	3	3	3	3	3	3	3	3	2	3	3	3
3	3	3	2	1	3	3	3	3	3	4	4	4	4	4	4	4	4	4	4	3	3	3	3	3	4	3	3	2	3	1	3	3	3	3	2	1	1	4	3	3	2	2	1	3	4	2	2	3	2
3	2	3	4	3	3	3	3	3	3	4	3	4	4	4	4	4	4	4	4	3	3	3	3	3	4	3	3	4	3	3	3	3	2	3	4	3	2	3	3	3	2	2	2	3	3	4	2	3	2
2	2	3	1	3	3	3	3	3	3	5	5	5	5	5	5	5	5	5	5	2	4	3	4	4	4	3	3	1	3	3	3	2	2	3	1	3	2	2	2	3	2	2	3	3	3	4	3	2	2
3	2	3	4	3	3	3	3	3	3	4	4	5	5	4	4	4	4	4	4	3	3	3	3	3	4	3	3	4	4	3	3	3	2	3	4	3	3	2	3	2	3	3	2	3	3	2	3	3	2
2	2	2	3	3	2	2	2	2	2	5	4	5	5	5	5	5	5	5	5	2	2	2	2	2	4	2	2	3	3	3	2	2	2	2	3	3	3	2	2	2	2	2	3	2	4	3	3	2	2
2	1	3	1	4	1	1	1	1	2	1	1	4	1	1	1	1	1	2	1	2	4	3	4	4	4	1	2	1	5	4	1	2	1	3	1	4	4	5	2	2	2	1	4	2	4	4	3	2	1
3	3	3	3	4	3	2	3	3	3	4	4	5	5	4	4	4	4	4	4	3	3	3	3	3	4	3	3	3	2	4	3	3	3	3	3	4	4	3	3	3	2	2	4	2	4	3	4	3	3
3	3	3	3	2	3	2	3	3	3	4	3	5	2	4	4	4	4	5	4	3	3	3	3	2	3	3	3	3	3	2	3	3	3	3	3	2	2	2	3	3	3	2	2	4	2	2	4	3	3
3	3	3	1	2	3	2	3	3	3	4	3	3	4	4	4	4	4	4	4	2	3	3	3	2	3	3	3	1	3	2	3	3	3	3	1	2	2	2	3	3	3	2	2	2	4	4	4	3	3
3	2	3	2	2	3	2	3	2	2	4	3	2	4	4	4	4	4	4	4	2	3	3	3	2	2	2	2	2	3	2	3	3	2	3	2	2	2	1	3	3	3	2	2	2	2	3	4	3	2
2	3	3	4	3	3	2	3	2	2	4	3	2	4	4	4	4	4	4	4	2	4	3	2	2	2	2	2	4	3	3	3	2	3	3	4	3	2	3	2	2	2	2	3	2	4	2	4	2	3
3	3	3	3	3	2	3	3	3	3	4	4	4	4	4	4	5	4	4	4	3	3	3	3	3	4	3	3	3	1	3	2	3	3	3	3	3	2	3	3	3	3	3	3	3	4	5	5	3	3
1	1	1	3	3	3	1	1	2	1	4	3	5	4	4	4	5	4	4	4	2	2	1	3	2	1	2	1	3	3	3	3	1	1	1	3	3	3	3	1	1	1	1	3	1	4	3	1	1	1
2	2	2	2	3	2	2	2	2	2	4	4	4	5	4	4	4	4	4	4	2	2	2	3	2	2	2	2	2	2	3	2	2	2	2	1	3	3	1	2	2	2	2	3	2	3	3	1	2	2
3	3	3	2	2	3	3	3	3	3	5	4	4	4	5	5	5	5	4	5	3	3	3	2	3	3	3	3	2	3	2	3	3	3	3	3	2	2	3	3	3	3	3	2	3	3	3	1	3	3
4	3	4	3	3	3	4	4	4	4	4	5	5	4	4	4	4	4	5	4	4	4	2	2	4	4	4	4	3	4	3	3	4	3	4	3	3	3	3	4	4	4	4	3	4	3	4	1	2	3
3	3	3	2	3	3	3	3	3	3	4	5	5	4	4	4	4	4	5	4	3	3	3	3	3	3	3	3	2	3	3	3	3	3	3	2	3	3	2	3	3	3	3	3	3	3	3	1	3	3
4	4	4	2	1	3	4	4	4	4	4	5	4	4	4	4	5	4	4	4	4	4	4	4	4	4	4	4	2	3	1	3	4	4	4	3	1	1	3	4	4	4	4	1	2	3	3	1	2	4
2	2	2	3	3	2	2	2	2	2	3	5	4	4	3	3	4	3	4	3	1	4	3	4	4	2	2	2	3	3	3	2	2	2	2	3	3	3	3	2	2	2	2	3	2	2	3	3	2	2
3	3	3	1	3	3	3	3	2	3	1	1	1	1	1	1	1	1	1	1	3	3	3	3	3	3	2	3	1	3	3	3	3	3	3	3	3	3	3	3	3	3	3	3	2	3	2	3	3	3
3	3	3	3	1	3	3	3	2	3	4	4	5	5	4	4	4	4	3	4	3	3	3	3	3	3	2	3	3	4	1	3	3	3	3	3	1	1	3	3	3	3	3	1	3	3	3	3	3	3
3	3	3	2	3	3	3	3	2	3	4	4	4	4	4	4	4	4	4	4	3	3	3	3	3	3	2	3	2	3	3	3	3	3	3	2	3	3	2	3	3	3	3	3	3	3	3	3	3	3
3	3	3	3	3	3	3	3	2	3	4	3	4	4	4	4	4	4	4	4	3	4	3	4	4	3	2	3	3	2	3	3	3	3	3	3	3	3	3	3	3	3	3	3	3	3	2	2	3	3
1	1	3	3	3	3	1	1	1	1	5	5	5	5	5	5	5	5	5	5	3	4	3	4	4	1	1	1	3	3	3	3	1	1	3	3	3	3	3	1	3	3	1	3	1	3	3	3	1	1
2	2	3	4	2	3	2	2	2	2	5	4	5	5	5	5	5	5	5	5	2	2	3	4	4	2	2	2	4	3	2	3	2	2	3	3	2	2	3	2	3	3	2	2	2	3	4	4	2	2
4	4	3	1	3	2	4	4	2	4	1	5	1	5	1	1	1	1	1	1	4	2	2	2	4	4	2	4	1	3	3	2	4	4	3	3	3	3	3	4	3	3	4	3	4	2	3	3	4	4
3	3	3	4	3	2	3	3	3	3	4	4	4	4	4	4	4	4	5	4	2	3	2	2	3	3	3	3	4	4	3	2	3	3	3	3	3	2	3	3	3	3	3	3	3	4	3	3	3	3
3	3	3	2	3	3	3	3	3	3	4	4	4	4	4	4	4	4	4	4	2	3	2	3	3	3	3	3	2	3	3	3	3	3	3	3	3	2	3	3	3	3	3	3	3	4	4	4	3	3
3	3	2	1	3	3	3	3	2	3	4	3	4	4	4	4	4	4	4	4	3	2	2	3	3	3	2	3	1	2	3	3	3	3	2	2	3	2	2	3	3	3	3	3	3	4	3	3	3	3
3	3	3	3	1	3	2	3	2	3	5	5	5	5	5	5	5	5	5	5	3	2	3	3	3	3	2	3	3	1	1	3	3	3	3	3	1	1	3	3	3	2	2	1	2	3	2	2	3	3
2	2	2	4	2	3	2	3	2	2	5	4	5	5	5	5	5	5	5	5	2	2	2	2	2	3	2	2	4	3	2	3	2	2	2	2	2	2	2	2	3	2	2	2	3	1	5	5	2	2
2	2	4	1	1	3	2	3	2	4	1	5	1	5	1	1	1	1	1	1	2	2	4	2	2	3	2	4	1	3	1	3	2	2	4	3	1	1	3	2	3	2	2	3	2	3	3	3	2	2
2	2	2	4	1	3	2	2	2	2	4	4	4	4	4	4	4	4	5	4	2	2	2	2	2	2	2	2	4	3	1	3	2	2	2	3	1	1	3	2	3	2	2	1	2	4	1	1	2	2
3	2	2	2	2	3	2	2	2	3	5	5	1	4	5	5	5	5	4	5	3	3	2	3	3	2	2	3	2	3	2	3	3	2	2	3	2	2	3	3	3	2	2	2	2	4	4	4	3	2
2	3	1	3	4	2	1	1	1	1	5	3	3	4	5	5	5	5	5	5	2	4	1	4	4	1	1	1	3	3	4	2	2	3	1	4	4	4	4	2	2	1	1	4	1	4	3	3	2	3
3	3	2	4	3	3	3	2	3	3	4	5	4	4	4	4	4	4	4	4	3	3	2	2	3	2	3	3	4	4	3	3	3	3	2	3	3	3	3	3	3	3	3	3	3	1	3	4	2	2
2	3	1	2	3	1	1	2	1	1	4	4	4	4	4	4	4	4	4	4	2	4	1	4	4	1	1	1	2	3	3	1	2	3	1	2	3	3	2	2	2	1	1	3	1	2	4	4	2	2
3	3	3	3	3	3	3	3	3	3	4	3	4	4	4	4	4	4	4	4	3	3	3	2	3	3	3	3	3	2	3	3	3	3	3	3	3	2	3	3	3	3	3	3	3	3	3	3	3	3
2	2	1	3	3	1	1	1	1	1	5	5	5	5	5	5	5	5	5	5	2	4	1	4	4	1	1	1	3	3	3	1	2	2	1	3	3	2	3	2	2	1	1	3	1	3	3	3	2	2
3	3	2	4	2	3	3	2	3	3	5	4	5	5	5	5	5	5	5	5	3	3	2	3	2	2	3	3	4	3	2	3	3	3	2	3	2	2	3	3	3	2	3	2	3	3	2	2	3	3
3	3	2	1	1	3	3	2	3	3	1	5	1	5	1	1	1	1	1	1	3	2	2	3	2	2	3	3	1	3	1	3	3	3	2	3	1	1	3	3	3	2	3	1	3	3	3	3	3	3
2	2	2	4	1	2	2	2	2	2	4	4	4	4	4	4	4	4	5	4	2	2	2	2	2	2	2	2	4	3	1	2	2	2	2	3	1	1	3	2	2	2	2	1	2	3	2	4	2	2
3	3	3	1	4	3	3	3	3	3	4	5	4	4	4	4	4	4	5	4	3	2	3	3	3	3	3	3	1	3	4	3	3	3	3	3	4	4	3	2	2	2	3	4	3	2	3	3	3	3
3	3	3	3	3	3	3	3	3	3	4	4	3	4	4	4	5	4	4	4	3	3	3	3	3	3	3	3	3	3	3	3	3	3	3	3	3	3	3	3	3	2	2	3	3	2	3	2	3	3
3	3	3	2	2	3	3	3	3	3	4	4	4	4	4	4	4	4	4	4	3	2	3	3	3	3	3	3	2	3	2	3	3	3	3	3	2	2	3	3	3	2	2	2	3	3	3	5	3	3
3	3	3	1	3	3	3	3	3	3	4	5	5	4	4	4	3	4	4	4	3	2	3	3	3	3	3	3	1	3	3	3	3	3	3	3	3	3	3	3	3	3	2	3	3	4	3	3	3	3
1	1	1	2	4	3	1	1	1	1	4	5	5	4	4	4	3	4	4	4	1	4	1	2	4	1	1	1	2	3	4	3	1	1	1	3	4	4	3	1	1	2	1	4	1	3	4	4	1	1
5	5	5	3	2	3	5	3	3	5	5	5	5	4	5	5	4	5	5	5	5	4	5	2	5	3	3	5	3	4	2	3	5	5	5	3	2	2	3	3	3	2	5	2	3	2	4	2	5	5
1	1	1	4	3	1	1	1	3	1	4	4	4	4	4	4	4	4	4	4	1	4	1	4	4	1	3	1	4	5	3	1	1	1	1	3	3	3	3	1	3	2	1	3	3	2	4	4	1	1
2	1	1	3	4	1	1	1	3	1	4	3	4	4	4	4	4	4	4	4	2	3	1	2	2	1	3	1	3	2	4	1	2	1	1	3	4	4	3	2	3	2	1	4	1	3	4	4	2	1
4	4	4	4	3	4	4	3	4	4	5	5	5	5	5	5	5	5	5	5	4	4	4	4	4	3	4	4	4	3	3	4	4	4	4	3	3	3	3	4	3	2	4	3	4	3	4	2	2	4
2	3	2	3	2	3	2	3	2	2	5	4	5	5	5	5	5	5	5	5	2	4	2	4	4	3	2	2	3	3	2	3	2	3	2	3	2	2	3	2	3	2	2	2	2	3	5	3	2	3
3	3	3	1	3	3	3	3	2	3	1	5	1	5	1	1	1	1	1	1	3	4	3	3	3	3	2	3	1	3	3	3	3	3	3	3	3	3	3	3	3	2	3	3	3	3	1	4	3	3
2	3	2	4	3	2	2	2	2	2	4	4	4	4	4	4	4	4	5	4	2	4	2	4	4	2	2	2	4	4	3	2	2	3	2	1	3	3	1	2	3	2	2	3	2	3	1	3	2	3
3	3	3	3	3	3	2	3	2	3	4	4	4	4	4	4	4	4	4	4	3	3	3	4	3	3	2	3	3	4	3	3	3	3	3	3	3	3	3	3	3	2	2	3	2	4	1	4	3	3
2	3	4	3	4	4	2	4	2	4	5	5	4	4	5	5	4	5	4	5	2	4	4	4	2	4	2	4	3	4	4	4	2	3	4	3	4	4	3	2	2	2	2	4	2	2	1	4	2	2
2	3	4	2	3	3	2	4	4	4	4	4	4	4	4	4	4	4	4	4	2	4	4	4	2	4	4	4	2	4	3	3	2	3	4	3	3	3	3	2	2	2	2	3	2	4	1	3	2	2
2	3	1	4	4	3	1	1	1	1	4	5	3	5	4	4	4	4	4	4	2	2	1	2	2	1	1	1	4	3	4	3	2	3	1	3	4	4	3	2	2	1	1	4	1	2	1	3	2	3
3	3	2	3	3	3	3	3	3	3	3	4	4	4	3	3	3	3	4	3	3	2	2	3	3	3	3	3	3	3	3	3	3	3	2	3	3	3	3	3	3	2	3	3	3	3	3	3	3	2
2	2	2	4	3	4	4	3	4	3	5	5	5	5	5	5	5	5	5	5	2	2	2	2	2	3	4	3	4	2	3	4	2	2	2	3	3	3	3	2	3	2	4	3	4	2	3	3	2	2
4	2	2	3	3	3	4	3	4	3	5	4	4	2	5	5	5	5	4	5	4	4	2	4	4	3	4	3	3	3	3	3	4	2	2	2	3	3	2	4	3	2	4	3	4	2	3	4	4	2
3	3	2	2	4	3	3	3	3	3	1	5	5	4	1	1	2	1	2	1	3	3	2	3	3	3	3	3	2	3	4	3	3	3	2	2	2	4	2	3	3	2	3	4	3	2	3	2	3	3
2	2	3	3	3	3	2	3	2	2	3	4	4	4	3	3	3	3	4	3	2	2	3	2	2	2	3	2	3	3	3	2	1	2	3	3	3	3	3	2	2	3	2	3	3	3	2	3	2	2
3	3	3	2	3	3	3	3	2	3	4	5	5	4	4	4	4	4	4	2	3	3	3	3	3	3	3	2	2	3	3	3	2	2	3	4	4	3	4	3	3	3	3	3	3	4	1	3	3	3
4	4	3	4	3	4	4	3	2	3	4	5	5	4	4	4	5	4	4	2	4	4	3	4	4	4	3	2	4	3	4	4	4	2	3	4	4	3	4	4	3	3	4	3	4	4	2	3	4	4
4	4	3	3	3	4	4	3	3	3	1	5	5	4	1	1	2	1	2	1	2	4	2	4	4	4	3	3	3	4	4	4	2	3	2	4	4	3	4	4	2	4	4	3	4	3	2	3	4	4
4	4	4	4	3	3	4	3	3	3	3	4	4	4	3	3	3	3	4	3	2	4	2	4	4	4	3	3	4	1	3	4	2	3	2	2	2	3	2	4	2	4	4	3	3	3	2	4	4	4
2	2	2	2	2	3	3	3	2	2	5	5	4	4	5	5	4	5	4	5	2	2	2	2	2	3	3	2	2	3	3	3	3	2	2	3	3	2	3	2	2	3	3	2	3	3	4	4	2	2
3	3	3	3	3	3	3	3	3	3	4	4	4	4	4	4	4	4	4	4	3	2	3	3	3	3	3	3	3	3	3	3	3	3	2	1	1	3	1	3	2	3	3	3	3	3	1	4	3	3
1	1	1	4	3	3	1	3	1	2	4	5	3	5	4	4	4	4	4	4	1	2	1	4	4	1	3	1	4	4	3	1	3	1	2	3	3	3	3	1	3	2	1	3	3	3	1	4	1	1
3	3	3	4	3	3	3	3	3	3	3	4	4	4	3	3	3	3	4	3	3	3	3	3	2	3	3	3	4	3	3	3	3	3	3	3	3	2	3	3	3	2	3	3	3	2	3	4	3	3
3	3	3	3	3	3	3	3	3	3	5	5	5	5	5	5	5	5	5	5	3	3	3	3	2	3	3	3	3	4	3	3	2	3	3	3	3	2	3	3	3	2	3	3	3	2	4	5	3	3
3	3	3	3	4	3	3	3	3	3	4	3	2	4	4	4	4	4	4	4	3	3	3	4	2	3	3	3	3	1	3	3	2	3	4	3	3	2	3	3	3	3	3	4	3	3	1	1	3	3
3	3	3	3	4	3	3	3	3	3	4	3	2	4	4	4	4	4	4	4	3	3	3	4	2	3	3	3	3	1	3	3	3	3	4	3	3	2	3	3	3	2	3	4	3	3	1	2	3	3
3	3	3	1	4	3	3	3	3	3	4	4	4	4	4	4	5	4	4	4	3	3	3	4	3	3	3	3	1	1	3	3	3	3	4	3	2	2	3	3	3	2	3	4	3	2	1	2	2	3
3	2	3	3	3	3	3	3	3	3	4	3	5	4	4	4	5	4	4	4	3	3	3	3	3	3	3	3	3	4	3	3	3	3	3	3	2	3	3	3	3	2	3	3	3	3	1	2	3	2
3	2	3	3	2	3	4	3	3	3	4	4	4	5	4	4	4	4	4	4	3	3	3	3	3	4	3	3	3	3	3	4	3	3	2	3	2	2	3	3	3	2	4	2	3	4	1	1	2	2
3	2	3	3	3	3	4	3	3	3	4	4	3	4	4	4	4	4	4	4	3	3	2	3	3	4	3	3	3	3	3	4	3	3	3	2	2	3	2	3	3	4	2	3	3	3	3	1	3	2
2	2	3	1	2	3	4	3	3	3	4	4	4	4	4	4	4	4	4	4	2	2	2	2	2	4	3	3	1	3	3	4	3	3	2	2	3	2	2	2	2	2	2	2	3	3	4	3	2	2
2	3	3	4	2	3	4	3	3	3	4	3	4	4	4	4	4	4	4	4	2	2	2	2	2	4	3	3	4	1	3	4	3	3	2	2	2	2	2	2	2	2	2	2	3	3	3	3	2	3
2	2	2	2	3	2	2	2	2	2	5	4	3	3	5	5	3	5	4	5	2	3	2	4	4	2	2	2	2	4	2	2	3	2	3	2	2	3	2	2	2	2	2	3	2	2	2	3	2	2
2	2	3	2	4	3	2	3	2	2	4	3	2	4	4	4	4	4	4	4	2	3	3	4	4	2	3	2	2	3	3	2	3	2	4	3	3	4	3	2	3	2	2	4	3	3	3	1	2	2
3	3	3	2	3	3	2	3	3	2	4	3	2	4	4	4	4	4	4	4	3	3	3	3	3	2	3	3	2	4	3	2	3	3	3	3	3	3	3	3	3	2	2	3	3	1	3	1	3	3
3	3	3	2	3	3	3	3	3	2	4	4	4	4	4	4	5	4	4	4	3	3	3	3	3	3	3	3	2	1	3	3	3	3	3	3	3	3	3	3	3	3	3	3	3	3	4	1	3	3
3	3	1	2	2	2	3	2	3	2	4	3	5	4	4	4	5	4	4	4	3	4	1	3	3	3	2	3	2	3	2	3	3	3	2	3	3	2	3	3	3	3	3	2	2	3	3	1	3	3
3	3	3	4	5	3	3	3	3	3	4	4	4	5	4	4	4	4	4	4	3	4	3	3	3	3	3	3	4	3	3	3	3	3	2	4	3	5	4	3	4	2	3	5	3	3	2	1	3	3
4	3	3	4	5	3	4	4	4	4	4	4	3	4	4	4	4	4	4	4	4	4	3	4	4	4	4	4	4	4	3	4	2	4	2	2	2	5	2	4	3	2	4	5	3	3	1	3	4	3
2	2	3	2	2	2	1	3	2	2	4	4	4	4	4	4	4	4	4	4	2	2	3	2	2	1	3	2	2	3	2	1	4	2	2	4	3	2	4	2	3	2	1	2	2	3	1	3	2	2
4	3	3	3	2	3	4	3	4	4	4	3	4	4	4	4	4	4	4	4	2	4	3	4	4	4	3	4	3	4	3	4	3	4	2	5	3	2	5	4	3	4	4	2	3	3	1	4	4	3
5	3	3	2	3	3	3	3	5	3	5	4	3	3	5	5	3	5	4	5	5	5	3	5	5	3	3	5	2	2	3	3	3	5	3	3	3	3	3	5	3	3	3	3	3	3	1	4	5	3
3	3	3	3	3	3	3	3	3	2	5	4	5	5	5	5	5	5	5	5	2	3	3	3	3	3	3	3	3	3	3	3	3	3	3	3	2	3	3	3	3	3	3	3	3	2	3	3	3	3
3	2	3	3	3	3	3	3	3	2	4	4	4	2	4	4	4	4	4	4	2	3	3	3	3	3	3	3	3	4	3	3	2	3	3	3	3	3	3	3	3	3	3	3	3	3	5	5	3	2
3	3	3	2	3	3	3	3	3	2	3	5	3	4	3	3	4	3	5	3	3	3	2	3	3	3	3	3	2	1	3	3	2	3	3	3	2	3	3	3	3	2	3	3	3	3	3	3	3	3
3	2	3	5	4	3	3	3	3	3	5	5	5	5	5	5	5	5	5	5	3	2	3	3	3	3	3	3	5	2	3	3	3	3	4	3	3	4	3	3	2	2	3	4	3	2	4	4	3	2
3	3	2	3	3	3	2	2	3	3	3	4	5	4	3	3	2	3	5	3	3	2	2	3	3	2	2	3	3	2	3	2	3	3	3	2	2	3	2	3	2	2	2	3	3	2	3	3	2	3
2	2	2	5	4	5	2	2	5	3	5	4	4	5	5	5	3	5	5	5	2	2	2	2	2	2	2	5	5	3	5	2	3	5	4	2	2	2	2	2	2	2	2	4	5	2	2	3	2	2
2	2	2	4	4	5	2	2	5	3	1	1	1	4	1	1	1	1	1	1	2	2	2	2	2	2	2	5	4	3	5	2	3	5	4	1	1	2	1	2	2	2	2	4	5	2	4	4	2	2
1	1	1	3	3	1	2	1	1	2	5	1	1	5	5	5	1	5	4	5	1	4	1	4	1	2	1	1	3	1	1	2	3	1	3	2	2	3	2	1	4	2	2	3	1	2	2	2	1	1
2	2	2	2	4	2	2	2	2	2	4	4	4	4	4	4	4	4	4	4	2	2	2	4	2	2	2	2	2	2	2	2	3	2	4	2	4	2	2	2	2	2	2	4	2	2	1	1	2	2
2	4	4	4	4	4	2	4	4	2	5	5	4	5	5	5	4	5	5	5	2	4	4	4	2	2	4	4	4	3	4	2	3	4	4	3	3	2	3	2	2	2	2	4	4	3	2	2	2	4
3	3	2	4	3	3	3	2	3	3	5	4	5	5	5	5	5	5	5	5	3	2	2	3	3	3	2	3	4	4	3	3	3	3	3	3	3	3	3	3	3	2	3	3	3	3	3	3	3	3
3	3	2	3	3	3	3	2	3	3	5	4	5	5	5	5	5	5	4	5	3	2	2	3	3	3	2	3	3	3	3	3	4	3	3	2	4	3	2	3	3	2	3	3	3	1	2	2	3	3
2	4	2	2	3	3	4	2	2	4	2	4	3	2	2	2	4	2	2	2	2	3	2	2	2	4	2	2	2	2	3	4	3	2	4	2	2	2	2	2	2	2	4	3	3	1	4	4	2	2
2	2	2	1	3	3	5	2	2	5	5	5	5	5	5	5	5	5	5	5	2	3	2	2	2	5	2	2	1	3	3	5	3	2	2	2	1	2	3	2	2	2	2	3	3	3	4	4	2	2
3	3	3	5	5	3	3	3	2	3	4	5	5	4	4	4	4	4	4	4	3	3	3	3	3	3	3	2	5	3	3	3	2	3	3	3	5	5	3	3	3	3	3	5	3	2	5	5	3	3
3	2	3	3	3	3	3	3	3	3	4	4	4	2	4	4	4	4	4	4	3	3	3	3	3	3	3	3	3	4	3	3	2	3	2	3	3	3	1	3	3	3	2	3	3	3	2	2	3	2
1	2	1	1	1	3	1	1	1	1	3	5	3	4	3	3	4	3	5	3	1	4	1	4	4	1	1	1	1	3	3	1	3	1	2	1	1	1	2	1	3	2	2	1	3	3	1	1	1	2
2	2	2	3	3	3	2	3	2	2	5	5	5	5	5	5	5	5	5	5	2	4	2	4	4	2	3	2	3	4	3	2	4	2	2	2	3	3	4	2	3	2	2	3	3	2	1	1	2	2
4	2	2	3	2	3	3	3	4	3	3	4	5	4	3	3	2	3	5	3	4	4	2	4	4	3	3	4	3	4	3	3	2	4	2	2	3	2	5	4	2	2	3	2	3	2	4	4	4	2
5	2	2	4	5	3	3	3	5	3	5	4	4	5	5	5	3	5	5	5	5	2	2	4	2	3	3	5	4	3	3	3	2	5	2	2	4	5	4	5	2	2	4	5	3	3	4	4	5	2
4	2	3	4	4	4	3	3	4	3	1	1	1	4	1	1	1	1	1	1	4	2	3	4	2	3	3	4	4	3	4	3	3	4	2	3	4	4	2	4	2	3	4	4	4	3	4	4	4	2
2	1	3	2	2	3	3	1	1	2	4	4	4	4	4	4	4	4	4	4	2	2	3	2	2	3	1	1	2	3	3	3	3	2	1	3	2	2	3	2	1	3	2	2	3	2	2	2	2	1
2	1	3	3	4	3	3	1	1	2	4	4	4	4	4	4	3	4	4	4	4	3	2	4	4	4	2	4	3	1	3	1	2	2	1	3	3	4	2	2	1	3	3	4	3	2	3	3	2	1
2	2	2	2	3	2	3	2	2	2	4	4	5	5	4	4	4	4	4	4	4	3	3	4	4	4	3	4	2	2	3	2	3	2	2	2	2	3	3	2	2	2	2	3	2	3	4	4	2	2
2	1	1	4	1	3	3	1	1	2	4	4	4	4	4	4	4	4	4	4	2	3	2	2	2	3	2	1	4	1	3	1	3	2	1	1	4	1	3	2	1	1	4	1	3	2	2	2	2	1
3	3	3	3	2	3	2	3	3	3	2	4	4	3	2	2	3	2	4	2	2	5	1	4	4	4	1	5	3	3	2	3	3	3	3	3	3	2	3	3	3	3	3	2	3	1	3	3	3	3
3	3	3	3	3	3	2	3	3	3	3	4	3	2	3	3	4	3	3	3	1	2	3	1	1	3	3	3	3	3	2	3	3	3	3	3	3	3	3	3	3	3	3	3	3	3	2	2	3	3
3	3	3	3	5	3	2	3	3	3	4	4	4	4	4	4	4	4	3	4	4	4	4	4	4	3	4	2	3	3	2	3	4	3	3	3	3	5	4	3	3	3	3	5	3	4	1	1	3	3
2	2	2	2	3	2	2	2	2	2	1	1	2	1	1	1	1	1	1	1	3	3	2	3	3	4	2	3	2	2	2	2	2	2	2	2	2	3	4	2	2	2	2	3	2	1	4	4	2	2
4	4	4	3	3	3	4	4	4	3	3	5	4	3	3	3	5	3	2	3	4	4	2	4	4	2	2	2	3	4	4	4	2	4	4	4	3	3	4	4	4	4	3	3	3	2	2	2	2	4
4	4	2	3	4	3	2	2	4	3	5	2	4	5	5	5	4	5	1	5	1	3	2	4	1	3	2	3	3	4	2	2	3	4	4	2	3	4	3	4	4	2	3	4	3	2	3	3	2	4
4	2	2	3	3	4	2	2	4	3	3	4	4	3	3	3	3	3	3	3	2	3	3	4	2	2	3	3	3	2	2	2	3	4	2	2	3	3	3	4	2	2	3	3	4	2	3	3	4	2
3	3	2	3	3	3	2	2	3	3	3	4	4	3	3	3	4	3	3	3	2	3	3	2	2	3	3	4	3	3	2	2	4	3	3	2	3	3	4	3	3	2	3	3	3	2	4	4	3	3
3	2	3	3	4	3	2	3	2	3	4	5	5	5	4	4	5	4	4	4	4	2	4	4	4	1	4	2	3	2	2	3	3	3	2	3	3	4	3	3	2	3	3	4	3	4	2	2	3	2
5	2	5	4	5	5	5	3	2	5	3	4	5	4	3	3	4	3	4	3	2	2	1	4	4	4	1	3	4	2	5	3	4	5	2	5	4	2	4	2	2	2	4	2	3	1	3	3	5	2
3	3	3	3	3	3	3	3	3	3	5	2	1	3	5	5	5	5	4	5	2	3	1	3	3	2	1	3	3	3	3	3	3	3	3	3	3	2	3	3	3	3	3	3	3	1	3	3	3	3
2	2	2	3	2	2	2	3	2	2	4	4	4	4	4	4	4	4	4	4	1	2	3	1	1	3	3	3	3	2	2	3	3	2	2	2	3	2	3	2	3	3	3	2	3	3	3	3	2	2
3	3	3	3	4	3	3	3	3	3	4	4	4	4	4	4	3	4	4	4	4	4	3	4	4	2	3	4	3	3	3	3	2	3	3	3	3	4	2	2	2	3	2	4	3	3	4	4	3	3
3	3	3	2	2	3	3	3	3	3	4	4	5	5	4	4	4	4	4	4	3	3	2	3	3	3	2	4	2	3	3	3	1	3	3	3	2	2	1	3	3	2	2	2	3	2	4	4	2	3
3	3	3	3	3	3	3	3	3	3	4	4	4	4	4	4	4	4	4	4	1	4	3	4	4	3	3	1	3	3	3	3	3	3	3	3	3	3	3	3	3	3	3	3	3	3	2	2	2	3
3	3	3	3	2	3	3	3	3	3	2	4	4	3	2	2	3	2	4	2	4	4	3	4	4	3	3	5	3	3	3	3	3	3	3	3	3	2	3	3	2	3	2	2	3	3	4	4	3	2
3	3	3	2	2	3	3	3	3	3	3	4	3	2	3	3	4	3	3	3	3	3	3	3	3	3	3	4	2	3	3	3	4	3	3	3	2	2	4	3	3	3	2	2	3	3	4	4	3	2
3	3	2	3	3	3	3	3	3	3	4	4	4	4	4	4	4	4	3	4	5	5	2	5	5	3	2	3	3	3	3	3	4	3	3	2	3	3	4	3	3	2	3	3	3	2	3	3	3	2
3	3	3	3	2	3	3	3	3	3	1	1	2	1	1	1	1	1	1	1	2	4	3	4	4	4	3	3	3	3	3	3	2	3	3	3	3	2	4	3	3	3	3	2	3	3	4	4	3	3
2	2	3	3	3	2	2	2	2	2	3	5	4	3	3	3	5	3	2	3	2	2	2	2	2	3	3	4	3	2	2	2	2	2	2	3	3	3	4	2	2	3	3	3	2	3	1	1	2	2
2	2	3	3	3	2	2	2	2	2	5	2	4	5	5	5	4	5	1	5	2	2	2	2	2	3	3	4	3	2	2	2	3	2	2	3	3	3	3	2	2	3	3	3	2	3	2	2	2	2
2	4	2	3	3	3	4	3	4	4	5	5	5	5	5	5	5	5	5	5	2	2	2	2	2	3	2	2	3	4	4	3	4	2	4	2	3	3	4	2	4	2	3	3	3	2	3	3	2	4
2	4	2	3	3	3	4	3	4	4	5	5	5	4	5	5	5	5	5	5	2	2	3	2	2	3	3	3	3	4	4	3	3	2	4	2	3	3	3	2	2	2	3	3	3	3	2	2	2	2
2	2	2	3	3	2	2	2	2	2	5	5	5	4	5	5	5	5	4	5	2	2	2	2	2	1	3	1	3	2	3	2	2	2	2	2	3	3	2	2	3	2	3	3	2	3	3	3	2	2
3	2	2	3	5	3	3	3	2	3	4	4	1	4	4	4	5	4	4	4	1	2	2	1	1	4	4	4	3	2	3	3	2	3	2	2	3	5	2	3	2	3	3	5	3	4	3	3	3	2
3	2	2	3	2	3	3	3	2	3	5	3	5	5	5	5	5	5	4	5	3	3	3	3	3	5	3	2	3	2	3	3	3	3	2	2	3	2	3	3	2	2	3	2	3	3	3	3	3	2
2	2	2	3	4	2	3	2	2	2	5	5	4	4	5	5	5	5	4	5	3	3	2	3	3	3	2	3	3	2	3	2	4	2	2	2	3	2	4	2	2	2	3	4	2	2	4	4	2	2
3	3	2	3	4	3	3	2	3	3	4	2	2	3	4	4	4	4	3	4	2	2	3	3	2	3	3	3	3	3	3	2	3	3	3	2	3	2	3	3	3	2	3	4	3	3	3	3	3	3
4	2	3	4	3	4	2	2	4	3	3	4	5	4	3	3	3	3	4	3	4	4	3	3	4	4	3	2	4	2	2	2	3	4	2	3	4	3	3	4	2	3	4	3	4	3	4	4	4	2
3	3	2	3	4	3	3	2	3	3	4	4	4	4	4	4	4	4	4	4	4	4	2	4	4	2	2	4	3	3	3	2	4	3	3	2	3	4	4	3	3	2	3	2	3	4	2	2	3	3
3	3	2	3	3	3	3	2	3	3	5	5	5	5	5	5	5	5	5	5	4	4	3	4	4	3	3	1	3	3	3	2	4	3	3	2	3	3	4	3	3	2	3	3	3	3	3	3	3	3
2	1	3	1	1	1	1	1	4	1	5	5	5	5	5	5	5	5	4	5	3	3	3	3	3	3	3	3	1	1	1	1	3	2	1	3	1	1	3	2	1	3	3	3	1	3	3	3	2	1
3	3	2	3	3	3	3	3	4	3	4	3	2	4	4	4	3	4	3	4	1	4	3	4	4	4	3	1	3	3	3	3	3	3	3	2	3	3	3	3	3	2	3	3	3	3	3	3	3	3
3	3	2	3	3	3	3	3	4	3	4	4	4	4	4	4	4	4	4	4	1	4	3	4	4	3	3	4	3	3	3	3	2	3	3	2	3	3	2	3	3	2	3	2	3	3	4	4	3	3
3	3	2	2	1	3	3	3	4	3	4	4	3	5	4	4	4	4	3	4	1	2	2	2	2	2	2	1	2	3	3	3	4	3	3	2	2	1	4	3	3	2	2	1	3	2	2	2	2	3
4	4	2	3	4	3	4	4	4	4	4	3	4	4	4	4	5	4	4	4	3	3	4	3	2	3	4	3	3	4	4	4	2	4	4	2	3	4	4	4	4	2	3	4	3	4	3	3	2	2
1	1	1	3	1	3	1	1	5	2	5	4	4	5	5	5	4	5	5	5	2	3	4	2	2	4	4	4	3	1	3	2	2	1	1	1	3	1	5	1	1	1	3	1	3	4	3	3	1	1
3	3	3	5	5	3	3	3	5	3	5	4	5	5	5	5	5	5	5	5	3	4	2	3	3	3	3	1	5	3	3	3	3	3	3	3	5	5	3	3	3	3	5	5	3	2	4	4	3	3
1	1	1	3	2	1	1	1	5	2	4	5	4	4	4	4	4	4	4	4	4	3	2	4	4	3	3	5	3	1	3	2	3	1	1	1	3	2	3	1	1	1	3	2	1	2	2	2	1	1
3	3	3	4	2	3	3	3	5	3	5	4	4	2	5	5	5	5	4	5	3	4	4	3	3	3	4	4	4	3	3	3	3	3	3	3	4	2	3	3	3	3	4	2	3	4	3	3	3	3
3	4	3	3	3	3	2	3	3	3	2	1	4	4	2	2	5	2	4	2	2	3	3	5	5	3	3	3	3	4	2	3	4	3	4	3	3	3	4	3	4	3	3	3	3	3	3	3	3	4
3	4	3	3	2	3	3	3	3	3	4	4	5	4	4	4	5	4	4	4	2	2	4	2	5	3	4	4	3	4	3	3	3	3	4	3	3	2	3	3	4	3	3	2	3	4	4	4	3	4
2	2	2	3	3	2	2	2	2	2	4	3	4	3	1	4	5	3	2	2	4	3	3	4	4	3	3	2	3	2	2	2	4	2	2	2	3	3	4	2	2	2	3	3	2	4	4	4	2	2
3	2	2	2	3	2	2	2	2	2	4	5	4	5	1	2	4	5	1	2	4	3	2	4	4	3	2	3	2	2	2	2	1	3	2	2	2	3	1	3	2	2	2	3	2	2	4	4	3	2
3	3	3	5	2	2	2	3	3	3	5	5	5	5	5	5	5	5	5	1	4	4	4	4	4	2	4	4	5	3	2	3	5	3	3	3	5	2	5	3	3	3	2	2	2	3	3	3	3	2
3	3	3	4	3	3	2	3	3	3	5	5	5	5	3	4	5	5	5	5	4	4	2	2	4	4	2	1	4	3	2	3	1	3	3	3	4	3	3	3	3	2	4	3	3	2	1	1	2	3
3	3	3	3	3	3	3	3	3	3	5	5	5	5	3	5	5	5	4	5	2	2	3	2	2	3	3	4	3	3	3	3	4	3	3	3	3	3	4	2	3	3	3	2	3	3	4	4	2	2
3	3	3	3	2	3	3	3	3	3	4	4	1	4	4	1	5	4	4	4	3	3	3	2	3	3	4	3	3	3	3	3	5	3	2	5	5	2	5	2	3	2	3	2	3	4	3	3	2	2
2	3	3	3	3	3	3	2	2	5	5	5	5	5	4	5	5	5	4	5	2	2	3	2	2	3	3	3	3	3	3	2	3	2	3	3	3	3	3	2	2	2	2	3	3	3	3	3	2	3
4	3	3	3	3	3	3	2	2	4	5	5	4	5	3	5	5	5	4	5	4	4	2	3	4	2	4	2	3	3	3	2	5	2	3	5	5	3	5	4	4	4	4	3	3	4	3	3	4	3
1	1	3	3	2	3	3	2	2	2	4	4	2	4	3	4	4	4	3	2	1	2	2	3	2	2	3	2	3	1	3	2	3	2	2	1	3	2	1	1	1	1	1	2	3	3	3	3	1	1
3	3	3	3	3	3	3	3	2	3	4	3	5	3	4	4	3	3	4	5	3	3	3	3	3	4	3	4	3	3	3	3	3	2	3	3	3	3	3	3	3	3	3	3	3	2	2	2	3	3
4	4	4	3	3	3	4	2	2	3	5	3	4	3	2	1	2	3	4	2	4	4	4	4	4	2	3	2	3	4	4	2	4	2	2	4	4	3	4	4	4	4	4	3	3	5	3	3	4	4
1	1	4	3	3	3	2	2	2	3	5	4	4	4	1	4	5	4	4	2	1	2	4	2	2	4	2	4	3	1	2	2	3	2	3	2	2	3	2	1	1	1	1	3	3	2	5	4	1	1
4	4	4	4	3	4	4	4	4	4	5	4	5	4	1	4	4	4	4	1	4	4	4	4	4	2	5	2	4	4	4	4	3	4	2	3	3	3	3	4	4	4	4	3	4	5	3	3	4	4
2	2	2	4	3	2	2	2	2	2	5	3	4	3	5	2	5	3	2	2	2	2	2	2	2	4	3	4	4	2	2	2	4	2	2	4	4	3	4	2	2	2	2	3	2	3	3	3	2	2
2	4	4	1	3	3	2	2	2	3	4	4	5	4	4	4	5	4	5	4	2	2	4	2	2	3	2	3	1	4	2	2	3	2	2	2	2	3	2	2	4	2	2	3	3	2	3	5	3	4
2	3	4	5	3	3	2	2	2	3	3	2	4	2	1	4	2	2	1	2	2	3	4	3	3	3	3	3	5	3	2	2	3	2	3	3	3	3	3	2	4	2	2	3	3	3	3	3	2	3
2	3	4	5	3	2	2	4	2	3	4	4	4	4	2	4	4	4	4	4	2	4	2	3	3	3	4	3	5	3	2	4	3	2	3	3	3	3	3	2	2	2	2	3	2	4	3	3	2	3
2	3	4	3	2	3	2	4	2	1	2	2	4	2	4	4	4	2	4	5	2	4	2	3	3	3	4	3	3	3	2	4	3	2	2	3	3	2	3	2	2	2	2	2	3	4	3	3	2	3
3	3	3	2	2	3	3	3	3	3	4	4	5	4	1	4	2	4	4	5	3	3	3	2	3	2	2	2	2	3	3	3	2	3	2	2	2	2	2	3	3	3	3	2	3	2	3	3	3	3
3	2	3	4	3	3	2	3	5	5	5	2	1	2	2	5	1	2	4	1	3	3	3	2	3	3	3	3	4	2	2	3	5	5	3	5	5	3	5	3	3	3	3	3	3	3	2	2	3	2
2	4	3	2	2	2	2	3	2	1	5	4	4	4	1	5	4	4	4	5	2	2	3	2	2	3	2	3	2	4	2	3	1	2	2	1	1	2	1	2	2	2	2	2	2	2	4	4	2	4
3	3	3	3	2	3	3	3	3	3	5	5	5	5	5	4	5	5	3	4	3	3	3	3	3	2	4	2	3	3	3	3	3	3	2	3	3	2	3	3	3	3	3	2	3	4	1	1	3	3
3	4	3	3	3	3	2	3	3	3	5	5	5	5	5	4	5	5	4	4	3	3	3	3	2	1	3	1	3	4	2	3	5	3	3	5	5	3	5	3	3	3	3	3	3	2	3	3	3	4
3	4	3	2	2	3	2	3	3	3	4	5	5	5	3	4	4	5	4	3	2	3	3	3	2	3	3	3	2	4	2	3	3	3	2	3	3	2	3	3	3	3	3	2	3	2	3	3	3	4
3	3	3	2	5	3	2	3	3	3	3	5	5	5	5	5	5	5	5	5	2	3	3	3	2	1	4	1	2	3	2	3	4	3	5	4	4	5	4	3	3	3	3	5	3	2	3	3	3	3
3	3	3	2	2	3	2	3	3	3	5	5	1	5	4	5	5	5	4	5	2	3	3	3	2	2	2	2	2	3	2	3	4	3	2	4	4	2	4	3	3	3	3	2	3	2	3	3	3	3
4	4	4	4	4	4	4	4	4	4	4	5	5	5	5	5	4	5	5	4	2	4	4	4	4	3	4	3	4	4	4	4	3	4	4	3	3	4	3	4	4	4	4	4	4	3	2	2	4	4
2	2	2	4	3	2	2	2	2	2	5	4	5	4	4	5	5	4	4	5	2	2	2	2	2	3	1	3	4	2	2	2	4	2	3	4	4	3	4	2	2	2	2	3	2	1	3	3	2	2
2	2	2	2	2	2	3	2	2	2	2	4	5	4	5	5	5	4	4	5	2	2	2	3	2	3	3	3	2	2	3	2	5	2	2	5	5	2	5	2	2	2	2	2	2	3	3	3	2	2
2	2	2	3	3	2	3	2	2	2	4	4	5	4	4	5	4	4	2	4	2	2	2	3	2	3	3	3	3	2	3	2	3	2	3	3	3	2	3	2	2	2	2	3	2	3	4	4	2	2
4	3	2	5	4	3	4	3	4	4	4	4	4	4	2	4	4	4	4	4	4	4	2	4	4	2	3	2	5	3	4	3	3	4	4	3	3	2	3	4	4	4	4	4	3	3	3	3	4	3
4	3	4	3	3	3	3	3	4	2	2	2	4	2	4	4	4	2	4	5	4	4	4	4	4	3	4	3	3	3	3	3	3	4	3	3	3	3	3	4	4	4	4	3	3	4	3	3	3	3
2	3	1	2	3	2	3	3	3	2	4	4	5	4	1	4	2	4	4	5	2	4	1	3	2	3	3	3	2	3	3	3	3	3	3	2	2	3	2	2	2	2	2	3	2	3	5	5	2	3
3	3	3	5	4	3	3	3	3	3	5	2	1	2	2	5	1	2	4	1	3	3	3	3	3	3	1	3	5	3	3	3	3	3	2	3	3	4	3	3	3	3	3	4	3	1	2	2	3	3
2	2	1	3	3	2	2	3	2	2	5	4	4	4	1	5	4	4	4	5	2	4	1	3	2	3	2	3	3	2	2	3	2	2	2	2	2	3	2	2	2	2	2	3	2	2	2	2	2	2
3	3	3	3	3	3	3	3	3	3	5	5	5	5	5	4	5	5	3	4	3	3	3	3	3	3	4	3	3	3	3	3	4	3	3	4	4	3	4	3	3	3	3	3	3	4	3	3	3	3
2	2	2	2	2	2	2	2	2	2	5	5	5	5	5	4	5	5	4	4	2	2	2	2	2	3	3	3	2	2	3	2	1	2	2	1	1	2	1	2	2	2	2	2	2	3	2	2	2	2
3	3	3	2	4	3	3	3	3	3	4	5	5	5	3	4	4	5	4	3	3	2	3	2	2	2	3	2	2	3	3	3	3	3	4	3	3	4	3	3	3	3	3	4	3	3	4	4	3	3
3	3	3	3	4	3	3	3	3	3	3	5	5	5	5	5	5	5	5	3	3	2	3	2	2	1	3	1	3	3	3	3	4	3	4	4	4	4	4	3	3	3	3	4	3	3	1	1	3	3
3	3	3	3	3	3	2	3	3	3	5	5	1	5	4	5	5	5	4	3	3	4	3	2	2	1	2	1	3	3	2	3	4	3	3	4	4	3	4	3	3	3	3	3	3	2	3	3	3	3
2	2	2	2	3	3	2	2	2	3	4	4	4	4	4	5	4	4	4	3	2	4	2	2	2	3	4	3	2	2	2	2	2	2	3	2	2	3	2	2	2	2	2	3	3	4	3	3	2	2
3	3	3	3	2	3	2	3	3	3	3	3	5	3	3	2	3	3	4	5	3	3	3	3	3	1	2	1	3	3	2	3	2	3	2	2	2	2	2	3	3	3	3	2	3	2	4	4	3	3
3	3	3	3	4	3	2	3	3	3	3	5	4	5	5	5	5	5	4	5	3	3	3	3	3	4	3	4	3	3	2	3	3	3	4	3	3	4	3	3	3	3	3	4	3	3	2	2	3	3
4	4	4	4	3	4	2	4	4	3	5	5	5	5	5	5	5	5	5	5	4	4	4	2	4	1	3	1	4	4	2	4	4	4	3	4	4	3	4	4	4	4	4	3	4	3	2	2	4	4
3	3	3	1	3	3	3	3	3	3	5	4	3	4	5	3	5	4	4	4	3	3	3	3	3	1	2	1	1	3	3	3	4	3	3	4	4	3	4	3	3	3	3	3	3	2	3	3	3	3
3	3	3	1	3	3	3	3	3	3	5	5	4	5	5	5	5	5	5	5	3	3	3	3	3	3	4	3	1	3	3	3	3	3	3	3	3	3	3	3	3	3	3	3	3	3	3	3	3	3
3	3	3	4	3	3	3	3	3	3	4	4	4	4	3	4	5	4	3	4	3	3	3	3	3	1	3	1	4	3	3	3	3	3	3	3	3	3	3	3	3	3	3	3	3	3	3	3	3	3
3	2	2	3	4	2	2	3	2	2	4	5	5	5	4	4	5	5	4	5	3	3	2	3	3	3	3	3	3	2	2	3	4	2	4	4	4	4	4	3	3	3	3	4	2	3	3	3	3	2
3	2	5	3	3	3	3	3	5	5	4	5	5	5	4	4	5	5	5	5	3	3	5	3	3	3	3	3	3	2	3	3	3	5	2	1	1	3	1	3	3	3	3	3	3	3	1	1	3	2
3	2	2	2	5	3	3	3	5	5	3	4	4	4	3	3	5	4	4	5	3	3	2	3	3	3	4	3	2	2	3	3	3	5	2	3	3	5	3	3	3	3	3	5	3	4	2	2	3	2
2	2	2	2	2	2	3	2	2	2	4	5	5	5	4	4	5	5	4	5	2	2	2	2	2	3	4	3	2	2	3	2	3	2	2	3	3	2	3	2	2	2	2	2	2	4	1	1	2	2
4	4	4	2	2	3	4	4	4	4	4	4	5	4	3	5	3	4	2	4	4	2	4	4	4	3	3	3	2	4	4	4	3	4	2	3	3	2	3	4	4	4	4	2	3	3	2	2	3	3
2	2	2	2	2	3	2	5	3	5	5	5	4	5	4	5	4	5	5	5	2	2	2	3	2	3	3	3	2	2	3	5	4	3	2	4	4	2	4	2	2	2	2	2	3	3	3	3	2	2
4	4	2	3	4	3	4	4	4	4	3	4	5	4	4	5	5	4	3	4	4	4	2	3	4	4	3	4	3	4	3	4	3	4	4	3	3	4	3	4	4	4	4	4	3	3	3	3	4	4
3	3	2	3	4	3	3	3	3	3	1	4	4	4	4	4	4	4	4	3	3	3	2	3	2	3	4	3	3	3	3	3	1	3	4	1	1	4	1	3	3	3	3	4	3	3	2	2	3	3
5	3	2	4	2	3	2	5	2	3	4	4	4	4	3	4	4	4	4	4	5	5	2	5	5	1	4	1	4	1	2	3	3	2	2	3	3	2	3	5	3	2	4	2	3	4	2	2	5	3
3	3	3	2	5	3	3	3	3	3	2	4	4	4	5	4	5	4	4	5	3	3	3	3	2	3	4	3	2	3	3	3	3	3	5	3	3	5	3	3	3	3	2	5	3	4	3	3	3	3
2	2	2	3	3	2	2	2	2	2	4	5	5	5	5	4	5	5	5	3	2	2	2	2	2	3	1	3	3	3	3	3	4	2	3	4	4	2	4	2	2	2	3	3	2	1	3	3	2	2
4	3	4	5	2	4	4	3	4	3	5	4	4	4	4	4	5	4	4	3	4	3	4	3	2	1	3	1	5	1	3	3	4	4	2	4	4	2	4	4	3	4	5	2	4	3	4	4	4	3
3	3	3	3	3	3	2	3	3	3	5	5	5	5	5	5	5	5	4	5	3	3	3	3	2	4	3	4	3	4	4	2	3	3	3	3	3	2	3	3	3	3	3	3	3	3	3	3	3	3
3	3	3	3	3	3	2	3	3	3	3	4	5	4	4	5	5	4	3	4	3	2	3	2	2	3	2	3	3	3	3	3	3	3	3	3	3	2	3	3	3	3	3	3	3	2	3	3	3	3
3	3	3	3	3	3	2	3	3	3	1	4	4	4	4	4	4	4	4	3	3	3	3	2	2	3	3	3	3	3	3	3	4	3	3	4	4	3	4	3	3	3	3	3	3	3	3	3	3	3
3	3	3	4	5	3	2	3	3	3	4	4	4	4	3	4	4	4	4	3	3	3	3	2	2	4	3	4	4	4	4	2	3	3	5	3	3	5	3	3	3	3	4	5	3	3	3	3	3	3
3	2	2	2	3	2	2	3	2	3	2	4	4	4	5	4	5	4	4	3	3	3	2	3	3	3	2	3	2	3	3	3	3	2	3	1	1	3	1	3	2	2	2	3	2	2	3	3	3	2
3	3	3	3	2	3	3	3	3	3	4	5	5	5	5	4	5	5	5	3	3	3	3	3	3	3	2	3	3	3	3	3	3	3	2	3	3	2	3	3	3	3	3	2	3	2	4	4	3	3
3	1	1	3	3	1	1	3	1	3	5	4	4	4	4	4	5	4	4	4	3	3	1	2	3	1	2	1	3	3	1	2	3	1	3	3	3	3	3	3	1	1	3	3	1	2	4	4	3	1
3	3	3	3	3	3	3	3	3	3	5	5	5	5	5	5	5	5	4	5	3	3	3	2	3	3	3	3	3	3	3	3	4	3	3	4	4	3	4	3	3	3	3	3	3	3	3	3	3	3
3	3	3	3	3	3	3	3	3	3	3	4	4	4	4	4	4	4	5	5	3	3	3	3	3	3	1	3	3	3	3	3	3	3	3	3	3	3	3	3	3	3	3	3	3	1	4	4	3	3
3	3	3	3	3	3	3	3	3	3	3	5	5	5	5	5	5	5	5	5	3	3	3	3	3	1	1	1	3	4	1	4	4	3	2	4	4	3	4	3	3	3	3	3	3	1	4	4	3	3
3	3	3	3	3	3	3	3	3	3	3	5	5	5	4	4	5	5	3	4	3	3	3	3	3	3	4	3	3	3	3	3	3	3	2	3	3	3	3	3	3	3	3	3	3	3	4	4	3	3
1	1	1	3	2	1	3	2	1	1	2	4	4	4	4	4	2	4	4	4	1	1	1	1	1	1	4	1	3	1	1	4	3	1	2	3	3	2	3	1	1	1	3	2	1	3	3	3	1	1
2	2	2	3	4	2	3	2	2	2	3	3	3	3	3	3	4	3	3	4	2	2	2	2	2	4	3	4	3	4	4	4	4	2	4	4	4	4	4	2	2	2	3	4	2	3	3	3	2	2
4	4	4	3	3	4	4	3	4	2	5	2	4	2	4	3	4	2	3	5	4	4	4	4	4	4	4	4	3	4	4	4	3	4	3	2	2	3	2	4	4	4	3	3	4	4	3	3	4	4
3	3	3	4	4	3	3	3	3	3	4	5	5	5	5	5	4	5	4	5	3	3	3	3	3	3	3	3	4	3	3	3	3	3	4	1	1	4	1	3	3	3	4	4	3	3	1	1	3	3
3	3	3	4	3	3	3	3	3	3	3	2	4	2	3	3	4	2	2	4	3	2	3	3	3	2	3	2	4	2	4	2	3	3	3	3	3	3	3	3	3	3	4	3	3	3	3	3	3	3
4	4	2	2	3	3	4	3	4	2	5	4	5	4	4	5	5	4	5	5	4	2	2	3	4	3	5	3	2	3	3	3	4	4	3	4	4	3	4	4	4	2	2	3	3	3	4	4	4	4
2	2	2	3	2	3	2	2	2	2	2	2	2	2	4	1	4	2	3	1	2	2	2	2	2	3	3	3	3	3	3	3	3	2	2	2	2	2	2	2	2	2	3	2	3	3	4	4	2	2
2	2	2	3	4	3	2	3	3	2	4	2	5	2	4	2	4	2	3	2	2	2	2	2	2	3	3	3	3	3	3	3	4	3	4	4	4	4	4	2	2	2	3	4	3	4	3	3	2	2
3	3	3	2	3	3	3	3	3	3	4	2	5	2	4	2	3	2	3	2	3	3	3	3	3	3	2	3	2	3	3	3	5	3	3	5	5	2	5	3	3	3	2	3	3	2	3	3	3	3
4	4	4	2	3	4	3	3	4	4	5	5	5	5	5	4	5	5	4	5	4	4	4	4	4	3	4	3	2	3	3	3	3	4	3	2	2	2	2	4	4	4	2	3	4	4	3	3	4	4
3	3	3	3	4	3	3	3	3	3	4	5	5	5	5	4	5	5	4	5	3	3	3	3	3	3	4	3	3	3	3	3	3	3	4	3	3	2	3	3	3	3	3	4	3	4	2	2	3	3
2	2	2	2	2	2	3	3	2	2	4	5	4	5	5	4	4	5	5	1	2	3	2	2	2	3	2	3	2	3	2	3	3	2	2	3	3	2	3	2	2	2	2	2	2	4	1	1	2	2
3	2	2	2	2	2	2	3	2	2	4	4	3	4	3	3	4	4	3	3	3	3	2	3	3	1	2	1	2	1	2	2	4	2	2	4	4	2	4	3	2	2	2	2	2	4	3	3	3	2
3	2	2	2	3	2	3	3	2	2	4	4	4	4	4	4	4	4	4	4	3	3	2	3	3	3	3	3	2	3	3	3	2	2	3	2	2	3	2	3	2	2	2	3	2	3	3	3	3	2
2	2	2	2	3	3	3	2	2	2	3	1	3	1	2	2	1	1	1	5	2	3	2	2	2	3	3	3	2	3	3	3	2	2	3	2	2	3	2	2	2	2	2	3	3	3	3	3	2	2
2	2	2	2	2	3	3	2	2	3	2	4	4	4	4	4	2	4	4	4	2	3	2	2	2	1	3	1	2	1	1	1	2	2	2	2	2	2	2	2	2	2	2	2	3	3	4	4	2	2
2	2	2	2	4	2	3	2	2	3	3	3	3	3	3	3	4	3	3	4	2	3	2	3	3	4	3	4	2	4	4	4	4	2	4	4	4	4	4	2	2	2	2	4	2	3	3	3	2	2
4	4	4	2	3	4	4	4	4	3	5	2	4	2	4	3	4	2	3	5	4	4	4	4	4	4	3	4	2	4	4	4	3	4	3	2	2	3	2	4	4	4	2	3	4	3	3	4	4	4
2	2	2	3	3	2	3	2	2	2	3	2	4	2	3	3	4	2	2	4	2	3	2	3	3	2	3	2	3	2	2	2	3	2	3	3	3	3	3	2	2	2	3	3	2	3	3	4	2	2
2	2	2	4	2	2	3	2	2	2	5	4	5	4	4	5	5	4	5	5	2	2	2	2	2	3	3	3	4	3	3	3	3	2	2	3	3	2	3	2	2	2	4	2	2	3	3	3	2	2
4	3	4	4	1	3	4	2	4	4	2	2	2	2	4	1	4	2	3	1	4	4	2	2	4	4	2	4	4	4	4	4	3	4	1	2	2	1	2	4	3	4	4	1	3	2	3	3	4	3
3	2	2	3	3	2	2	3	2	2	4	2	5	2	4	2	4	2	3	2	3	3	2	2	3	3	4	3	3	3	2	3	3	2	3	3	3	3	3	3	2	2	3	3	2	3	3	3	3	2
3	3	3	4	2	3	3	3	3	3	4	2	5	2	4	2	3	2	3	2	3	3	3	2	3	3	2	3	4	3	3	2	3	3	2	3	3	2	3	3	3	3	4	2	3	3	4	4	3	3
3	3	3	3	3	3	3	3	3	3	5	5	5	5	5	4	5	5	4	5	3	3	3	3	3	4	3	4	3	4	4	4	3	3	3	3	3	3	3	3	3	3	3	3	3	3	5	5	3	3
3	3	3	1	3	3	3	3	3	3	2	5	2	5	5	2	1	5	3	3	3	3	3	3	3	4	3	4	1	4	3	2	4	3	2	4	4	3	4	3	3	3	1	3	3	3	5	5	3	3
3	3	3	5	3	3	2	3	3	3	4	2	4	2	2	2	4	2	2	3	3	3	3	3	3	3	2	3	5	3	3	3	4	3	2	3	3	2	3	3	3	3	5	3	3	2	4	4	3	3
3	3	3	5	3	3	2	3	3	3	5	5	5	5	4	5	4	5	4	1	3	3	3	3	3	3	1	3	5	3	3	3	3	3	2	3	3	2	3	3	3	3	5	3	3	3	3	3	3	3
3	3	2	4	3	3	2	3	3	3	4	1	4	1	1	1	1	1	1	4	3	3	2	3	2	1	4	1	4	1	1	2	2	3	3	2	2	2	2	3	3	2	4	3	3	4	3	3	3	3
3	3	2	3	3	3	2	3	3	3	4	4	5	4	4	5	4	4	4	3	3	3	2	3	2	3	3	3	3	3	3	3	2	3	3	2	2	3	2	3	3	2	3	3	3	3	4	4	3	3
3	3	3	3	3	3	3	3	3	3	4	4	5	4	4	4	2	4	2	4	3	3	3	3	2	3	2	3	3	3	3	3	5	3	3	5	5	3	5	3	3	3	3	3	3	2	4	4	3	3
2	2	2	4	3	2	4	3	2	2	4	4	4	4	5	5	5	4	4	4	2	2	2	2	2	3	2	3	4	3	3	3	4	2	3	4	4	3	4	2	2	2	4	3	2	2	3	3	2	2
4	4	2	4	4	3	4	3	4	4	4	4	4	4	4	5	4	4	4	3	4	4	2	4	4	1	3	1	4	1	1	2	5	4	4	5	5	4	5	4	4	2	4	4	3	3	3	3	4	4
1	1	2	4	3	3	4	1	1	2	4	2	2	2	4	5	2	2	5	5	1	2	2	3	1	2	3	2	4	2	2	2	4	1	3	4	4	3	4	1	1	2	4	3	3	3	4	4	1	1
4	4	3	4	3	4	4	4	4	4	3	4	4	4	3	4	4	4	5	4	4	3	3	4	4	2	3	2	4	2	2	3	3	4	3	3	3	3	3	4	4	3	4	3	4	3	4	4	4	4
3	3	3	3	4	3	3	3	3	3	3	4	4	4	4	4	4	4	4	4	3	2	3	3	3	3	3	3	3	3	3	3	4	3	4	4	4	4	4	3	3	3	3	4	3	3	2	2	3	3
3	3	3	2	3	3	2	3	3	3	4	4	5	4	2	5	3	4	4	5	3	2	3	3	3	3	2	3	2	3	3	3	3	3	3	3	2	3	3	3	3	3	3	3	3	3	3	3	2	3
3	3	3	4	3	3	2	3	3	3	4	4	3	4	4	5	3	4	4	1	4	4	2	4	4	2	4	2	4	2	2	3	4	3	3	3	4	3	3	2	3	3	3	3	3	3	3	3	4	3
4	3	4	4	3	3	2	4	4	2	3	3	1	3	1	4	4	3	2	2	4	4	2	4	4	4	3	4	4	4	4	4	4	4	3	4	4	3	3	2	4	4	4	3	3	4	3	4	4	3
3	3	5	2	5	3	2	5	5	3	2	4	4	4	4	4	3	4	3	4	3	3	4	3	3	4	3	4	2	4	4	3	3	3	3	5	2	5	3	2	3	3	3	5	3	3	3	5	2	5
3	3	3	4	2	3	3	3	3	3	4	4	4	4	5	3	3	4	4	2	3	3	2	3	3	4	4	3	4	4	3	4	4	3	3	3	4	2	4	3	3	3	3	2	3	3	3	3	4	2
3	3	3	5	4	3	3	3	3	3	4	5	4	5	4	5	4	5	4	2	4	4	4	4	4	3	3	3	5	3	3	3	3	3	3	3	5	4	3	3	3	3	3	4	3	3	3	3	5	4
3	3	3	5	4	3	3	3	3	3	5	4	5	4	3	5	3	4	4	1	2	4	3	4	4	3	3	3	5	3	3	3	3	3	3	3	5	4	3	4	3	3	3	4	3	3	3	3	5	4
2	3	3	4	3	3	3	3	3	3	5	4	5	4	4	2	4	4	5	2	2	4	4	4	4	1	3	3	4	1	3	3	3	2	3	3	4	3	2	3	2	2	2	3	3	2	3	3	4	3
3	3	3	3	4	3	3	3	3	3	4	4	5	4	4	5	4	4	4	3	1	1	3	1	1	3	3	3	3	3	3	3	3	3	3	3	3	4	3	4	3	3	3	4	3	3	3	3	3	4
3	3	3	3	3	3	3	3	3	3	4	4	5	4	4	4	2	4	2	4	3	3	3	3	3	3	3	3	3	3	3	3	2	3	3	3	3	3	2	3	3	3	3	2	3	3	3	3	3	3
2	2	2	4	3	2	3	2	2	2	4	4	4	4	5	5	5	4	4	4	2	4	3	4	4	3	3	3	4	3	3	3	2	2	2	2	4	3	2	3	2	2	2	3	2	2	2	2	4	3
4	3	4	3	3	3	4	3	4	4	4	4	4	4	4	5	4	4	4	3	4	4	3	4	4	3	4	3	3	3	3	3	5	4	3	4	3	3	5	4	4	4	4	3	3	4	3	4	3	3
2	3	3	4	3	3	3	2	3	3	4	2	2	2	4	5	2	2	5	5	1	1	4	1	1	2	3	2	4	2	2	3	4	2	3	3	4	3	4	4	2	2	2	3	3	2	3	3	4	3
4	3	4	4	3	3	4	3	4	4	3	4	4	4	3	4	4	4	5	4	4	4	3	4	4	4	4	4	4	4	4	4	5	4	3	4	4	3	5	4	4	4	4	3	3	4	3	4	4	3
3	3	3	2	4	3	3	3	3	3	3	4	4	4	4	4	4	4	4	4	4	4	3	4	4	4	2	4	2	4	4	3	5	3	3	3	2	4	5	1	3	3	3	4	3	3	3	3	2	4
4	4	4	4	4	4	4	4	4	4	4	4	5	4	2	5	3	4	4	5	2	3	3	2	2	3	4	3	4	3	3	3	3	4	4	4	4	4	3	3	4	4	4	4	4	4	4	4	4	4
3	3	3	5	5	3	3	3	3	3	4	4	3	4	4	5	3	4	4	1	1	3	3	2	2	1	3	1	5	1	3	3	3	3	3	3	5	5	3	3	3	3	3	5	3	3	3	3	5	5
1	1	1	3	2	1	1	1	1	2	3	3	1	3	1	4	4	3	2	2	1	2	3	2	2	3	4	3	3	3	3	3	4	1	1	1	3	2	1	4	1	1	1	2	1	1	1	1	3	2
1	1	1	3	3	1	1	1	1	3	4	5	5	5	5	5	5	5	4	5	3	3	2	3	3	2	4	2	3	2	2	3	3	1	1	1	3	3	3	3	1	1	1	3	1	1	1	1	3	3
2	2	2	3	4	2	2	2	2	3	5	4	4	4	4	5	3	4	4	3	2	2	2	2	2	3	4	3	3	3	3	3	4	2	2	2	3	4	4	3	2	2	2	4	2	2	2	2	3	4
4	4	4	3	4	4	4	4	4	3	1	5	5	5	4	4	4	5	5	5	2	2	4	2	2	3	3	3	3	3	3	3	3	4	4	4	3	4	3	3	4	4	4	4	4	4	4	4	3	4
3	3	3	1	3	3	3	3	3	3	3	2	1	2	2	5	4	2	3	5	2	2	4	2	2	3	4	3	1	3	3	3	3	3	3	3	1	3	3	3	3	3	3	3	3	3	3	3	1	3
3	3	3	3	3	3	3	3	3	3	4	4	4	4	4	4	4	4	3	4	2	2	5	2	2	2	2	2	3	2	2	3	3	3	3	3	3	3	3	1	3	3	3	3	3	3	3	3	3	3
2	2	2	3	4	2	2	2	2	2	4	4	2	4	2	4	4	4	4	4	3	3	2	3	3	4	4	4	3	4	4	3	2	2	2	2	3	4	2	1	2	2	2	4	2	2	2	2	3	4
3	3	2	3	3	3	3	3	3	3	5	5	3	5	5	4	5	5	4	5	3	3	2	3	2	3	3	3	3	3	3	3	3	3	3	2	3	3	3	2	3	3	3	3	3	3	3	2	3	3
3	3	2	3	5	3	3	3	2	3	4	4	4	4	5	4	4	4	5	5	4	4	4	2	2	4	3	4	3	4	4	4	4	3	3	2	3	5	4	5	3	3	3	5	3	3	3	2	3	5
3	3	2	4	4	3	3	3	3	3	5	3	4	3	4	1	2	3	4	3	2	2	5	2	2	5	3	5	4	5	5	5	3	3	3	2	4	4	1	2	3	3	3	4	3	3	3	2	4	4
3	3	3	2	3	3	3	2	3	3	5	4	4	4	4	4	5	4	4	4	1	1	3	3	1	3	4	3	2	3	3	3	4	3	3	3	2	3	4	4	3	3	3	3	3	3	3	3	2	3
3	3	3	3	3	3	3	2	3	3	3	4	4	4	4	3	3	4	3	5	4	4	3	3	4	4	4	4	3	4	4	4	2	3	3	3	3	2	2	3	3	3	3	2	3	3	3	3	3	3
2	2	2	3	3	2	3	2	2	2	5	4	4	4	2	2	4	4	4	4	4	4	5	4	4	4	3	4	3	4	4	4	2	2	2	2	3	2	2	4	2	2	2	3	2	2	2	2	3	3
3	3	3	2	2	3	3	3	3	3	4	2	3	2	3	5	2	2	2	5	3	3	3	3	3	4	3	4	2	4	4	3	4	3	3	3	2	2	4	3	3	3	3	2	3	3	3	3	2	2
3	3	3	2	3	3	3	3	3	3	5	5	5	5	4	4	5	5	4	4	4	4	3	4	4	5	2	5	2	5	3	3	4	3	3	3	2	3	4	3	3	3	3	3	3	3	3	3	2	3
3	3	3	3	4	3	3	3	3	3	5	5	5	5	4	4	5	5	3	4	2	2	3	2	2	4	5	4	3	4	4	4	3	3	3	3	3	4	3	3	3	3	3	4	3	3	3	3	3	4
4	3	4	3	3	3	4	3	4	4	5	4	3	4	4	1	4	4	4	4	3	3	3	3	3	3	4	3	3	3	3	3	4	4	3	4	3	3	3	1	4	4	4	3	3	4	3	4	3	3
3	3	3	3	4	3	3	3	3	3	5	4	3	4	4	1	4	4	4	4	3	3	2	3	3	3	2	3	3	3	3	3	4	3	3	3	3	4	4	3	3	3	3	4	3	3	3	3	3	4
3	3	3	4	3	3	3	3	3	3	4	4	4	4	3	4	4	4	4	3	1	3	2	3	1	4	4	4	4	4	4	3	3	3	3	3	4	3	3	4	3	3	3	3	3	3	3	3	4	3
4	3	4	4	4	3	4	4	4	4	4	3	5	3	4	4	3	3	3	4	2	3	4	3	2	3	2	3	4	3	3	3	3	4	3	4	4	4	3	3	4	4	4	4	3	4	3	4	4	4
2	1	1	3	3	1	1	1	1	2	5	4	5	4	4	4	4	4	4	5	4	4	2	4	4	2	3	2	3	2	2	2	4	2	1	1	3	3	4	2	2	2	2	3	1	2	1	1	3	3
4	4	4	4	4	4	4	4	4	3	4	5	4	5	5	5	4	5	3	4	2	3	3	2	2	5	3	5	4	5	5	3	3	4	4	4	4	4	1	5	4	4	4	4	4	4	4	4	4	4
2	1	1	3	3	1	1	1	2	3	3	5	5	5	4	4	4	5	4	4	4	4	4	4	4	3	4	3	3	3	3	3	5	2	1	1	3	3	5	4	2	2	2	3	1	2	1	1	3	3
2	2	2	1	3	2	2	2	2	2	3	4	4	4	4	3	3	4	3	5	4	4	4	4	4	4	3	4	1	4	4	4	3	2	2	2	1	3	5	3	2	2	2	3	2	2	2	2	1	3
2	2	2	3	1	2	2	2	2	3	5	4	4	4	2	2	4	4	4	4	1	1	3	2	1	4	3	4	3	4	4	3	5	2	2	2	3	1	5	2	2	2	2	1	2	2	2	2	3	1
3	3	3	3	2	3	3	3	3	3	4	2	3	2	3	5	2	2	2	5	3	3	3	2	3	4	3	4	3	4	4	4	4	3	3	3	3	2	4	1	3	3	3	2	3	3	3	3	3	2
3	3	2	2	2	3	3	3	3	3	5	5	5	5	4	4	5	5	4	4	2	4	4	4	4	5	3	5	2	5	3	3	4	3	3	2	2	2	4	1	3	3	3	2	3	3	3	2	2	2
2	3	2	3	4	3	4	4	4	3	5	5	5	5	4	4	5	5	3	4	2	2	3	2	2	4	3	4	3	4	4	4	2	2	3	2	3	4	2	3	2	2	2	4	3	2	3	2	3	4
3	3	2	4	3	3	3	3	3	3	5	4	3	4	4	1	4	4	4	4	3	3	3	3	3	3	4	3	4	3	3	3	2	3	3	2	4	3	2	4	3	3	3	3	3	3	3	2	4	3
3	3	3	4	3	3	3	3	3	3	5	4	3	4	4	1	4	4	4	4	2	3	3	2	2	5	3	5	4	5	3	3	5	3	3	3	4	3	5	3	3	3	3	3	3	3	3	3	4	3
3	3	3	3	3	3	3	3	3	3	4	4	4	4	3	4	4	4	4	3	2	2	3	3	3	3	3	3	3	3	3	3	4	3	3	3	3	3	4	3	3	3	3	3	3	3	3	3	3	3
4	3	4	4	3	3	4	3	4	3	4	3	5	3	4	4	3	3	3	4	2	2	4	3	3	2	2	2	4	2	2	3	3	4	3	4	4	3	3	5	4	4	4	3	3	4	3	4	4	3
3	3	3	3	4	3	3	3	3	3	5	4	5	4	4	4	4	4	4	5	3	2	3	2	2	3	4	3	3	3	3	3	3	3	3	3	3	4	2	4	3	3	3	4	3	3	3	3	3	4
2	3	2	3	2	3	2	2	2	2	4	5	4	5	5	5	4	5	3	4	2	2	2	2	2	4	3	4	3	4	4	3	3	2	3	2	3	2	3	1	2	2	2	2	3	2	3	3	2	3
3	3	3	3	2	3	3	3	3	3	4	3	3	3	5	1	1	3	4	3	3	2	3	2	2	3	4	3	3	3	3	3	3	3	3	3	3	2	3	3	3	3	3	2	3	4	2	2	3	3
3	3	3	3	2	3	3	3	3	3	4	3	4	3	3	3	4	3	3	4	3	3	3	3	3	3	4	3	3	3	3	3	3	3	3	3	3	2	1	4	3	3	3	2	3	4	3	3	3	3
2	2	2	3	3	2	2	3	2	2	3	4	3	4	3	4	4	4	3	3	2	2	2	2	2	2	3	2	3	2	2	3	2	2	2	2	3	3	2	2	2	2	2	3	2	3	4	4	2	2
4	3	4	4	1	4	4	3	4	4	3	3	2	3	3	4	4	3	3	2	4	2	4	2	2	3	3	3	4	3	3	3	4	4	3	4	4	1	4	3	4	4	4	1	4	3	4	4	4	3
3	3	3	4	4	3	3	3	3	3	3	3	2	3	3	4	4	3	3	2	3	3	3	3	3	4	4	4	4	4	4	2	2	3	3	3	4	4	2	2	3	3	3	4	3	4	1	1	3	3
2	2	2	3	3	2	3	2	2	2	3	3	3	3	3	4	4	3	3	3	2	2	2	2	2	3	3	3	3	3	3	3	3	2	2	2	3	3	3	1	2	2	2	3	2	2	4	4	2	2
3	3	3	3	2	3	3	3	3	3	2	4	4	4	4	4	4	4	3	4	3	3	3	3	3	1	4	1	3	1	1	2	3	3	3	3	3	2	4	3	3	3	3	2	3	4	3	3	3	3
3	3	3	2	3	3	3	3	3	2	4	4	4	4	4	4	4	4	4	4	3	3	3	3	2	3	3	3	2	3	3	3	4	3	3	3	2	3	4	2	3	3	3	3	3	3	3	3	3	3
2	2	2	3	2	2	2	2	2	2	4	4	4	4	4	4	4	4	4	4	2	2	2	2	2	3	3	3	3	3	3	3	3	2	2	2	3	2	3	3	2	2	2	2	2	2	3	3	2	2
3	3	3	3	4	3	3	3	3	2	3	3	2	3	3	4	4	3	3	2	3	3	3	3	2	1	3	1	3	1	1	2	3	3	4	3	3	4	3	2	3	3	3	4	3	2	3	3	3	3
3	4	4	3	3	3	4	2	4	4	5	4	3	4	5	3	5	4	4	4	3	3	4	3	2	4	3	4	3	4	4	4	3	4	3	3	3	3	3	3	3	3	3	3	3	2	3	3	3	4
3	4	2	3	4	3	4	2	4	4	5	5	4	5	5	5	5	5	5	5	2	3	2	3	3	1	3	1	3	1	1	2	3	4	4	3	3	4	3	3	3	3	3	4	3	3	4	4	3	4
3	3	2	3	3	3	3	3	3	3	4	4	4	4	3	4	5	4	3	4	2	2	2	3	3	1	4	1	3	1	1	2	3	3	3	3	3	3	3	3	3	3	3	3	3	4	4	4	3	3
4	4	2	4	2	3	4	4	4	4	4	5	5	5	4	4	5	5	4	5	4	3	2	2	4	3	4	3	4	3	3	3	3	4	2	3	3	2	3	4	4	4	4	2	3	4	3	3	4	4
3	3	3	2	3	3	3	3	3	3	4	5	5	5	4	4	5	5	5	5	3	3	3	3	3	4	3	4	2	4	4	4	3	3	3	3	3	2	3	1	3	3	3	3	3	3	3	3	3	3
3	3	3	5	2	3	3	3	3	3	3	4	4	4	3	3	5	4	4	5	3	4	3	3	3	3	4	3	5	3	3	3	3	3	2	3	3	2	3	4	3	3	3	2	3	4	3	3	3	3
2	2	2	3	3	3	2	2	2	2	4	5	5	5	4	4	5	5	4	5	2	3	2	2	2	4	4	4	3	4	3	4	2	2	3	2	2	2	2	3	2	2	2	3	3	4	1	1	2	2
3	3	3	2	2	3	3	3	3	3	4	4	5	4	3	5	3	4	2	4	3	2	3	3	3	3	3	3	2	3	3	2	2	3	2	2	2	2	2	3	3	3	3	2	3	3	1	1	3	3
4	3	4	5	3	3	4	4	4	4	5	5	4	5	4	5	4	5	5	5	4	2	4	4	4	3	3	3	5	3	3	3	3	4	3	3	3	2	3	4	4	4	4	3	3	3	1	1	4	3
5	3	5	3	2	3	2	3	5	5	3	4	5	4	4	5	5	4	3	4	5	5	2	5	5	3	2	3	3	3	3	3	2	5	2	2	2	2	2	2	2	2	2	2	3	3	3	3	5	3
4	3	4	4	4	4	4	3	4	4	1	4	4	4	4	4	4	4	4	3	4	4	4	4	4	3	3	3	4	3	3	2	3	4	4	3	3	4	3	3	3	3	3	4	4	3	1	1	4	3
2	3	5	3	4	3	2	3	2	5	4	4	4	4	3	4	4	4	4	4	2	2	5	2	2	3	3	3	3	3	3	3	4	2	2	3	3	4	3	2	2	2	2	4	3	4	3	3	2	3
2	3	5	3	2	3	2	3	5	3	2	4	4	4	5	4	5	4	4	5	2	3	5	2	2	3	3	3	3	3	3	2	3	5	2	1	1	2	1	3	3	3	3	2	3	4	3	3	2	3
2	3	5	3	3	3	2	3	5	3	4	5	5	5	5	4	5	5	5	5	2	3	5	2	2	1	3	1	3	1	1	1	3	5	3	3	3	3	3	2	2	2	2	3	3	4	3	3	2	3
3	3	3	2	3	3	3	3	3	3	5	4	4	4	4	4	5	4	4	4	3	2	3	3	3	1	3	1	2	1	1	2	3	3	2	3	3	3	3	3	3	3	3	3	3	3	3	3	3	3
3	3	2	2	2	3	3	3	3	3	5	5	5	5	5	5	5	5	4	5	3	2	2	3	3	3	3	3	2	3	3	3	4	3	2	3	3	2	3	3	3	3	3	2	3	3	3	3	3	3
3	2	2	5	3	3	2	2	3	3	3	4	5	4	4	5	5	4	3	4	3	3	2	3	3	3	4	3	5	3	3	3	4	3	3	3	3	3	3	3	3	3	3	3	3	4	3	3	3	2
4	4	4	3	3	3	4	4	4	3	1	4	4	4	4	4	4	4	4	3	4	4	4	4	4	1	2	1	3	1	1	2	4	4	3	3	3	3	3	4	4	4	4	3	3	2	3	3	4	4
3	3	3	3	3	3	3	3	3	3	2	4	4	4	5	4	5	4	4	5	3	3	3	3	3	3	2	3	3	3	3	3	3	3	3	3	3	3	3	3	3	3	3	3	3	2	3	3	3	3
2	2	2	2	2	2	2	2	2	2	4	5	5	5	5	4	5	5	5	5	2	2	2	2	2	1	2	1	2	1	1	2	3	2	2	3	3	2	3	2	2	2	2	2	2	2	4	4	2	2
3	2	2	3	4	3	3	2	3	3	5	4	4	4	4	4	5	4	4	4	3	3	2	3	3	4	3	4	3	4	4	4	3	3	4	3	3	4	3	3	3	3	3	4	3	2	3	3	3	2
4	4	4	4	4	3	4	2	4	3	4	5	5	5	5	4	5	5	5	5	4	4	4	4	4	3	3	3	4	3	3	3	3	4	4	3	3	4	3	4	4	4	4	3	3	3	3	3	4	4
3	3	3	4	2	3	3	3	3	3	3	5	4	5	4	4	4	5	4	5	3	3	3	3	3	2	3	2	4	2	2	2	2	3	2	2	2	2	2	3	3	3	3	2	3	3	3	3	3	3
3	3	3	2	3	3	3	3	3	3	2	4	4	4	5	4	5	4	4	4	3	3	3	3	3	3	3	3	2	3	3	3	3	3	3	3	3	3	3	3	3	3	3	3	3	3	2	2	3	3
4	4	4	4	3	3	4	2	4	3	2	1	4	1	4	4	2	1	4	4	4	4	4	4	4	1	3	4	4	1	4	1	3	4	3	3	3	3	3	4	4	4	4	3	3	3	4	4	4	4
2	2	2	2	4	2	2	2	2	3	5	4	4	4	4	5	5	4	4	4	2	2	2	3	3	1	3	1	2	1	1	1	2	2	4	2	2	4	2	2	2	2	2	4	2	3	4	4	2	2
3	3	3	3	3	3	3	3	3	3	5	4	4	4	5	4	5	4	4	4	3	2	2	3	3	5	4	5	3	5	3	2	2	3	3	2	2	2	2	3	3	3	3	3	3	3	3	3	3	3
5	5	5	3	3	3	3	3	5	2	2	4	2	4	2	4	2	4	4	4	5	4	5	5	5	4	3	4	3	4	4	4	5	5	3	5	5	2	5	5	5	5	5	3	3	3	3	3	5	5
4	4	4	3	4	3	4	3	4	2	2	2	1	2	2	4	1	2	2	5	4	4	4	4	4	1	4	1	3	1	1	2	4	4	4	2	2	2	2	4	4	4	4	4	3	2	4	4	4	4
2	2	2	2	2	3	2	2	3	2	4	5	4	5	4	1	2	5	4	5	2	2	2	2	2	3	3	3	2	3	3	3	4	3	2	2	2	2	2	2	2	2	2	2	3	3	3	3	2	2
3	3	3	4	4	3	3	3	3	3	4	4	4	4	4	4	5	4	4	4	3	3	3	3	3	3	3	3	4	3	3	3	3	3	4	3	3	4	3	3	3	3	3	4	3	2	2	2	3	3
2	2	2	3	3	3	3	2	3	1	4	5	4	4	3	4	2	3	4	5	2	2	2	2	2	2	4	2	3	2	2	2	4	3	3	4	4	2	4	2	2	2	2	3	3	4	3	3	2	2
4	3	4	2	3	3	4	4	4	4	3	2	4	4	3	4	4	3	4	4	4	4	4	4	2	3	2	3	2	3	3	3	3	4	3	3	3	2	3	4	4	4	4	3	3	2	4	4	4	3
4	3	4	3	3	3	4	3	4	4	4	5	4	1	4	5	4	4	4	5	4	4	4	4	2	3	4	3	3	3	3	3	3	4	3	3	3	3	3	4	4	4	4	3	3	2	3	3	4	3
2	2	2	3	3	2	2	2	2	2	4	5	3	4	5	4	3	4	4	4	2	2	2	2	2	1	2	1	3	1	1	1	3	2	3	3	3	3	3	2	2	2	2	3	2	2	3	3	2	2
4	4	4	3	4	3	4	4	4	4	5	4	4	5	5	4	5	4	4	4	4	4	4	4	4	3	3	3	3	3	3	3	3	4	4	3	3	4	3	4	4	4	4	4	3	3	3	3	4	4
2	5	2	3	4	3	2	2	5	5	4	3	4	3	4	2	4	4	4	4	2	3	2	3	3	3	2	3	3	3	3	3	3	5	4	3	3	4	3	2	2	2	2	4	3	2	2	2	2	5
2	2	2	3	2	3	2	2	2	5	4	4	5	4	5	4	5	5	5	5	2	3	2	3	3	3	2	3	3	3	3	3	3	2	2	3	3	2	3	2	2	2	2	2	3	2	3	3	2	2
2	3	3	2	3	3	3	3	3	3	5	5	4	5	4	4	5	4	4	4	2	3	3	3	3	3	2	3	2	3	3	3	3	3	3	3	3	3	3	2	2	2	2	3	3	2	3	3	2	3
3	3	3	3	3	3	3	3	3	3	5	5	5	4	5	5	5	5	4	5	2	3	3	2	2	3	2	3	3	3	3	3	3	3	3	3	3	3	3	4	4	4	4	3	3	2	3	3	3	3
3	3	3	3	2	3	3	3	2	3	3	5	5	4	4	5	5	4	3	4	2	3	3	2	2	1	2	1	3	1	1	1	1	2	2	1	1	2	1	2	2	2	2	2	3	2	5	5	3	3
2	3	2	2	3	3	2	3	3	3	1	4	4	4	4	4	4	4	4	3	2	2	2	2	2	3	5	3	2	3	3	3	3	3	2	3	3	3	3	3	3	3	3	1	3	4	3	3	2	3
2	3	4	3	3	2	2	3	4	3	4	4	4	1	3	4	4	4	4	4	3	3	2	2	3	1	2	1	3	1	1	1	3	4	2	3	3	3	3	1	1	1	1	3	2	4	3	3	2	3
3	3	3	4	3	2	3	3	3	3	2	3	4	2	5	4	5	4	4	5	2	2	3	2	2	3	2	3	4	3	3	3	3	3	3	3	3	3	3	2	2	2	2	3	2	2	3	3	3	3
2	2	2	3	2	2	2	3	2	2	4	4	5	4	5	4	5	5	5	5	2	2	2	2	2	3	4	3	3	3	3	3	2	2	2	2	2	2	2	3	3	3	3	2	2	2	3	3	2	2
3	3	2	3	4	2	3	3	3	2	5	5	4	5	4	4	5	4	4	4	2	2	3	2	2	4	2	4	3	4	4	2	2	3	4	2	2	2	2	3	3	3	3	3	2	2	4	4	3	3
2	3	3	4	2	2	2	3	3	3	4	4	5	4	5	4	5	5	5	5	2	3	2	3	3	3	2	3	4	3	3	2	2	3	2	2	2	2	2	2	2	2	2	2	2	2	3	3	2	3
2	2	2	4	2	2	2	2	2	2	3	4	4	5	4	4	4	5	4	5	2	3	2	3	3	2	4	2	4	2	3	3	2	2	2	2	2	2	2	3	3	3	3	2	2	4	3	3	2	2
4	2	2	2	2	3	2	3	2	2	2	5	4	5	5	4	5	4	4	4	2	3	2	3	3	3	3	3	2	3	3	3	2	2	2	2	2	2	2	4	4	4	4	2	3	3	4	4	4	2
4	2	2	3	3	3	4	3	2	2	2	1	4	4	4	4	2	1	4	4	2	2	2	2	2	4	3	4	3	4	4	2	2	2	3	2	2	2	2	1	1	1	1	1	3	3	4	4	4	2
2	3	2	2	4	2	2	3	2	2	5	5	4	4	4	5	5	4	4	4	4	4	2	4	4	1	5	1	2	1	1	2	4	2	4	1	1	4	1	3	3	3	3	4	2	5	3	3	2	3
2	3	3	3	3	3	3	3	2	3	5	5	4	5	5	4	5	4	4	4	3	3	2	3	3	5	4	5	3	5	5	2	3	2	3	3	3	3	3	3	3	3	3	3	3	4	4	4	2	3
3	2	2	2	2	2	2	3	2	3	2	2	2	2	2	4	2	4	4	4	3	3	3	3	3	4	4	4	2	4	4	4	5	2	2	5	5	2	5	3	3	3	3	2	2	3	4	4	3	2
2	3	3	3	2	3	2	3	2	3	2	1	1	2	2	4	1	2	2	5	3	3	2	3	3	1	3	1	3	1	1	2	3	2	2	3	3	2	3	1	1	1	1	2	3	3	3	3	2	3
2	2	2	3	2	3	2	2	2	2	4	5	4	5	4	1	2	5	4	5	4	4	2	4	4	3	3	3	3	3	3	3	3	2	2	2	2	2	2	4	4	4	4	2	3	3	4	4	2	2
2	3	2	4	4	3	3	2	2	3	4	5	4	4	3	4	2	3	4	5	3	3	2	3	3	2	2	2	4	2	2	2	3	2	4	3	3	4	3	4	4	4	4	1	3	2	4	4	2	3
3	2	3	2	3	2	2	2	3	2	3	2	4	4	3	4	4	3	4	4	4	4	3	4	4	3	4	3	2	3	3	3	4	3	3	4	4	3	4	4	4	4	4	3	2	4	4	4	3	2
2	2	2	2	4	2	3	2	2	2	4	5	4	1	4	5	4	4	4	5	3	3	2	3	3	3	2	3	2	3	3	3	3	2	4	3	3	4	3	2	2	2	2	4	2	2	3	3	2	2
3	2	2	2	3	3	2	2	3	3	4	5	3	4	5	4	3	4	4	4	3	3	3	3	2	3	2	3	2	3	3	3	3	3	3	3	3	3	3	3	3	3	3	3	3	2	2	2	3	2
3	3	3	3	3	3	3	3	2	3	5	4	4	5	5	4	5	4	4	4	4	4	3	4	2	1	3	1	3	1	1	2	1	2	3	1	1	3	1	3	3	3	3	3	3	3	2	2	3	3
3	2	3	3	3	3	3	3	2	3	4	3	4	3	4	2	4	4	4	4	3	3	3	3	2	3	2	3	3	3	3	3	3	2	3	3	3	3	3	3	3	3	3	3	3	3	5	5	3	2
2	2	2	2	2	2	2	2	2	2	2	1	1	2	2	4	1	2	2	5	3	3	2	3	3	3	3	3	2	3	3	3	3	2	2	3	3	2	3	2	2	2	2	2	2	3	4	4	2	2
2	3	2	2	4	2	2	3	3	2	1	1	1	2	5	4	4	5	4	4	2	3	2	2	2	1	2	1	2	1	1	2	3	3	4	3	3	4	3	4	4	4	4	4	2	3	4	4	2	3
4	3	4	3	4	3	4	3	4	4	2	3	4	2	5	4	5	4	4	5	3	2	4	3	3	3	4	3	3	3	3	3	4	4	2	4	4	4	4	3	3	3	3	2	3	4	3	3	4	3
2	2	2	4	2	2	3	3	2	2	4	4	5	4	5	4	5	5	5	5	4	4	2	4	4	1	2	1	4	1	1	2	3	2	2	3	3	2	3	3	3	3	3	2	2	2	2	2	2	2
4	3	4	2	3	3	4	3	4	4	5	5	4	5	4	4	5	4	4	4	4	4	4	4	4	4	4	4	2	4	4	4	2	4	3	2	2	2	2	1	1	1	1	3	3	2	4	4	4	3
3	3	3	4	3	3	3	3	3	3	4	4	5	4	5	4	5	5	5	5	2	2	3	2	2	3	3	3	4	3	3	3	4	3	3	2	2	3	2	3	3	3	3	3	3	3	2	2	3	3
2	2	2	2	4	2	3	2	2	2	3	4	4	5	4	4	4	5	4	5	2	2	2	2	2	2	2	2	2	2	3	2	4	2	4	2	2	2	2	4	4	4	4	4	2	2	2	2	2	2
3	3	3	1	3	3	3	3	3	3	2	5	4	5	5	4	5	4	4	4	2	2	3	2	2	3	3	3	1	3	3	3	2	3	3	2	2	2	2	4	4	4	4	3	3	3	4	4	3	3
3	3	3	4	2	3	3	3	3	3	2	1	4	4	4	4	2	1	4	4	2	2	3	2	2	4	3	4	4	4	4	4	3	3	2	3	3	2	3	3	3	3	3	2	3	2	4	4	3	3
3	3	3	3	4	3	4	4	4	4	5	5	4	4	4	5	5	4	4	4	3	3	2	3	3	1	2	1	3	1	1	1	2	4	4	2	2	2	2	3	3	3	3	4	3	2	2	2	3	3
3	2	3	3	2	2	2	2	2	2	5	5	4	5	5	4	5	4	4	4	2	2	3	2	2	5	4	5	3	5	5	5	4	2	2	4	4	2	4	2	2	2	2	2	2	4	4	4	3	2
3	3	3	3	4	3	3	3	3	3	2	2	2	2	2	4	2	4	4	4	2	2	2	2	2	4	4	4	3	4	4	4	4	3	4	4	4	2	4	4	4	4	4	4	3	2	4	4	3	3
2	3	3	3	3	2	3	3	3	2	2	1	1	2	2	4	1	2	2	5	3	2	2	2	2	1	2	1	3	1	1	2	3	3	3	3	3	3	3	1	1	1	1	3	2	2	3	3	2	3
4	3	4	3	2	2	4	3	4	3	4	5	4	5	4	1	2	5	4	5	2	2	4	2	2	3	3	3	3	3	3	3	2	4	2	2	2	2	2	1	1	1	1	2	2	3	4	4	4	3
4	3	4	4	3	3	3	3	2	4	4	3	4	5	4	4	5	4	4	4	2	2	4	2	2	3	2	3	4	3	3	3	4	2	3	4	4	3	4	2	2	2	2	3	3	4	2	2	4	3
2	3	2	2	2	2	2	2	2	2	4	5	4	4	3	4	2	3	4	5	2	2	2	2	2	2	3	2	2	2	2	2	3	2	2	3	3	2	3	4	4	4	4	2	2	3	4	4	2	3
3	3	2	2	3	3	3	3	3	3	3	2	4	4	3	4	4	3	4	4	2	2	3	2	2	3	3	3	2	3	3	3	4	3	3	4	4	3	4	4	4	4	4	3	3	3	4	4	3	3
2	2	2	3	3	3	3	3	3	3	4	5	4	1	4	5	4	4	4	5	3	3	2	3	3	3	4	3	3	3	3	2	4	3	3	3	3	3	3	3	3	3	3	3	3	4	3	3	2	2
3	2	2	3	3	3	3	3	3	3	4	5	3	4	5	4	3	4	4	4	5	5	3	5	5	1	3	1	3	1	1	2	3	3	2	3	3	3	3	3	3	3	3	3	3	3	2	2	3	2
4	2	2	2	2	4	4	4	4	4	5	4	4	5	5	4	5	4	4	4	2	3	4	2	2	3	4	3	2	3	3	3	3	4	2	3	3	2	3	3	3	3	3	2	4	4	2	2	4	2
1	2	2	3	3	1	3	2	2	2	4	3	4	3	4	2	4	4	4	4	3	3	1	2	2	1	4	1	3	1	1	2	4	2	2	4	4	3	4	3	3	3	3	3	1	4	4	4	1	2
2	2	2	3	3	3	3	3	3	3	2	1	1	2	2	4	1	2	2	5	2	3	2	2	2	4	2	4	3	4	4	4	3	3	3	3	3	3	3	3	3	3	3	3	3	2	4	4	2	2
2	2	2	2	3	3	3	3	3	3	2	1	1	2	2	4	1	2	2	5	2	2	2	3	2	1	3	1	2	1	1	2	2	3	3	2	2	3	2	3	3	3	3	3	3	3	1	1	2	2
1	3	1	2	2	3	2	3	3	2	5	5	5	4	2	4	5	4	2	4	1	2	1	3	2	3	3	3	2	3	3	3	5	3	2	5	5	2	5	3	3	3	3	2	3	3	2	2	1	3
2	3	4	3	3	3	2	3	4	2	4	4	4	3	4	5	4	4	4	4	1	2	2	2	2	5	3	5	3	5	3	5	2	4	3	2	2	3	2	2	2	2	2	3	3	3	1	1	2	3
2	3	5	2	3	3	2	3	2	2	1	1	1	5	1	5	5	5	5	5	3	2	2	2	2	3	2	3	2	3	3	3	2	2	3	2	2	3	2	3	3	3	3	3	3	4	2	2	2	3
3	3	3	3	3	3	2	2	2	3	4	4	4	4	4	4	4	4	4	4	3	2	3	2	2	1	4	1	3	1	1	1	4	2	3	4	4	3	4	4	4	4	4	3	3	2	4	4	3	3
3	3	4	4	4	3	3	2	3	3	5	4	3	2	5	3	4	3	5	4	2	2	3	2	2	3	3	3	4	3	3	3	3	3	4	3	3	3	3	3	3	3	3	4	3	3	4	4	3	3
3	3	4	3	4	3	3	3	3	3	4	4	4	2	1	3	5	2	4	4	3	3	2	3	3	1	3	1	3	1	1	1	3	3	4	3	3	3	3	3	3	3	3	3	3	3	4	4	3	3
2	1	2	4	3	1	3	1	2	1	4	4	4	4	4	4	4	4	4	4	2	2	2	3	3	2	4	2	4	2	2	2	3	1	3	3	3	1	3	2	2	2	2	1	3	2	3	3	2	1
2	2	2	3	4	2	3	2	2	2	4	5	4	5	3	4	5	4	3	4	2	2	2	3	3	3	3	3	3	3	3	3	2	2	2	2	2	2	2	5	5	5	5	2	3	3	4	4	2	2
4	3	2	4	3	4	4	4	4	4	2	2	1	1	2	1	1	1	1	2	2	2	4	2	2	2	4	2	4	2	2	2	4	4	3	4	4	4	4	1	1	1	1	3	4	4	2	2	4	3
2	2	1	1	3	1	3	1	1	2	2	2	3	2	5	4	4	5	4	4	1	1	2	1	1	1	2	3	1	1	3	2	3	1	3	3	3	2	3	3	3	3	3	1	3	4	1	1	2	2
4	2	4	2	2	4	4	4	4	3	4	5	5	5	4	5	4	5	5	5	2	2	4	2	2	3	3	3	2	3	3	3	4	4	2	4	4	3	4	4	4	4	4	2	4	3	4	4	4	2
3	2	3	3	3	3	3	3	3	3	4	4	4	5	4	5	4	4	4	5	5	4	3	5	5	3	3	3	3	3	3	3	3	3	3	3	3	3	3	3	3	3	3	3	3	3	2	2	3	2
2	3	2	3	3	2	2	2	2	3	5	5	5	1	3	5	4	4	4	5	3	3	2	3	3	2	2	3	3	2	3	2	2	2	3	2	2	3	2	4	4	4	4	2	2	2	4	4	2	3
3	3	3	1	3	3	3	3	3	3	5	4	4	4	3	4	4	4	4	2	3	3	3	3	3	3	4	3	1	3	3	3	4	3	3	3	3	3	3	4	4	4	4	3	3	4	4	4	3	3
3	3	3	3	3	3	3	3	3	3	4	5	4	1	4	5	4	4	4	5	2	2	3	2	2	3	3	3	3	3	3	2	4	3	3	3	3	3	3	3	3	3	3	3	3	2	3	3	3	3
2	3	3	3	3	5	5	5	5	3	4	5	3	4	5	4	3	4	4	4	3	3	2	3	3	1	4	1	3	1	1	2	5	5	2	5	5	3	5	3	3	3	3	5	5	4	4	4	2	3
3	3	3	4	5	3	3	3	3	3	5	4	4	5	5	4	5	4	4	4	4	3	2	4	4	3	2	3	4	3	3	3	3	3	2	3	3	3	3	3	3	3	3	3	3	2	4	4	3	3
3	3	3	3	3	3	3	3	3	3	4	3	4	3	4	2	4	4	4	4	3	3	3	3	3	3	4	3	3	3	3	3	3	3	3	3	3	3	3	1	1	1	1	3	3	4	4	4	3	3
3	3	4	3	3	4	4	4	4	4	2	1	1	2	2	4	1	2	2	5	2	3	3	2	2	3	4	3	3	3	3	3	4	4	3	4	4	4	4	4	4	4	4	4	3	4	4	4	3	3
3	3	3	4	5	3	3	3	3	3	2	1	1	2	2	4	1	2	2	5	2	3	3	2	2	4	3	4	4	4	4	4	3	3	5	3	3	3	3	3	3	3	3	3	3	3	3	3	3	3
3	3	3	2	5	3	3	3	3	3	5	5	5	4	2	4	5	4	2	4	2	3	3	2	2	4	3	4	2	4	4	4	3	3	2	3	3	3	3	4	4	4	4	3	3	3	2	2	3	3
3	3	4	3	3	4	4	4	4	4	4	4	4	3	4	5	4	4	4	4	2	2	3	2	2	3	3	3	3	3	3	3	4	4	2	4	4	4	4	3	3	3	3	4	4	2	1	1	3	3
3	3	3	3	3	3	3	3	3	3	4	4	5	4	2	3	2	4	4	5	2	2	3	2	2	3	2	3	3	3	3	3	3	3	3	3	3	3	3	1	1	1	1	3	3	1	2	2	3	3
2	2	3	3	3	3	3	3	2	2	4	4	4	4	4	4	4	4	4	4	3	3	2	3	3	1	3	1	3	1	1	1	3	2	3	3	3	2	3	3	3	3	3	3	3	3	4	4	2	2
5	3	2	3	3	3	5	3	5	5	5	4	3	2	5	3	4	3	5	4	3	3	5	3	2	3	3	3	3	3	3	3	5	5	3	5	5	5	5	4	4	4	4	1	2	3	1	1	5	3
5	2	2	3	3	3	5	3	5	5	4	4	4	2	1	3	5	2	4	4	3	3	5	3	2	1	3	1	3	1	1	1	4	5	3	2	2	5	2	1	1	1	1	3	5	3	4	4	5	2
1	2	1	3	4	1	1	1	1	1	4	4	4	4	4	4	4	4	4	4	3	3	1	3	2	2	3	2	3	2	2	2	3	1	4	3	3	1	3	1	1	1	1	1	1	2	3	3	1	2
2	3	2	2	3	2	3	2	2	2	4	3	1	5	4	5	5	5	4	5	4	4	2	4	2	2	3	2	2	2	2	2	2	2	3	2	2	2	2	3	3	3	3	2	3	3	3	3	2	3
4	3	4	2	3	2	4	4	4	2	2	2	1	1	2	1	1	1	1	2	3	2	4	3	2	1	4	1	2	1	3	1	4	4	3	4	4	2	4	2	2	2	2	4	4	4	3	3	4	3
3	3	3	3	3	3	3	3	3	2	2	2	3	2	5	4	4	5	4	4	3	2	3	3	3	3	3	3	3	3	3	3	3	3	3	3	3	2	3	4	4	4	4	3	3	3	4	4	3	3
3	3	3	1	2	3	3	3	3	3	4	5	5	5	4	5	4	5	5	5	3	2	3	3	3	3	2	3	1	3	3	3	3	3	2	3	3	3	3	3	3	3	3	3	3	4	4	4	3	3
3	3	3	3	4	3	3	2	3	3	4	4	4	5	4	5	4	4	4	5	3	3	3	2	3	1	4	1	3	1	1	2	3	3	4	3	3	3	3	3	3	3	3	2	3	2	3	3	3	3
2	3	3	2	2	3	3	2	3	3	5	5	5	1	3	5	4	4	4	5	4	4	2	2	4	3	3	3	2	3	3	3	3	3	2	3	3	3	3	3	3	3	3	2	3	3	3	3	2	3
2	3	2	1	2	2	3	2	2	2	5	4	4	4	3	4	4	4	4	2	3	3	2	3	3	2	1	2	1	2	2	2	2	2	2	2	2	2	2	3	3	3	3	2	3	1	1	1	2	3
3	3	3	3	4	3	3	3	3	3	5	5	4	5	4	5	5	4	4	5	3	3	3	3	3	1	2	1	3	1	1	2	3	3	4	3	3	3	3	3	3	3	3	3	3	2	3	3	3	3
2	3	2	3	2	1	3	1	1	1	4	2	4	3	2	2	2	2	2	4	4	4	2	4	4	3	4	3	3	3	3	3	2	1	2	2	2	2	2	3	3	3	3	1	3	4	2	2	2	3
3	3	3	1	3	3	3	3	3	3	4	3	4	4	2	4	5	3	3	5	3	3	3	3	3	3	3	3	1	3	3	3	3	3	3	3	3	3	3	2	2	2	2	3	3	3	5	5	3	3
2	3	2	3	2	1	1	1	1	1	4	2	4	3	4	2	2	2	2	4	3	3	2	3	3	1	4	1	3	1	1	2	2	1	2	2	2	1	2	3	3	3	3	1	1	2	3	3	2	3
3	3	3	2	1	3	3	3	3	3	5	3	5	5	4	4	4	5	3	5	2	2	3	2	2	1	4	1	2	1	3	2	3	3	1	3	3	3	3	2	2	2	2	3	3	2	3	3	3	3
3	3	3	3	2	3	3	3	3	3	1	5	5	4	4	5	3	4	4	5	2	2	3	2	2	3	3	3	3	3	3	3	3	3	2	3	3	3	3	2	2	2	2	3	2	3	5	5	3	3
2	3	2	3	3	2	2	2	2	2	4	1	5	1	1	5	3	3	3	5	2	2	2	2	2	3	3	3	3	3	3	3	4	2	3	2	2	2	2	3	3	3	3	2	2	2	4	4	2	3
2	2	2	2	3	2	2	2	2	2	4	4	4	4	1	3	1	4	1	5	2	2	2	2	2	3	3	3	2	3	3	3	4	2	3	2	2	2	2	3	3	3	3	2	2	2	2	2	2	2
3	3	2	2	3	3	3	2	3	3	1	1	2	3	1	1	1	2	2	2	3	3	3	3	3	4	3	4	2	4	3	4	3	3	3	3	3	3	3	3	3	3	3	2	3	4	2	4	3	3
3	3	2	3	2	3	3	3	3	4	5	3	4	4	3	4	4	4	2	4	3	3	3	3	3	3	2	3	3	3	3	3	3	3	2	3	3	4	3	4	4	4	4	3	3	4	3	3	3	3
3	3	3	2	3	3	3	3	3	3	4	4	5	4	4	3	4	5	4	3	2	2	2	2	2	3	3	3	2	3	3	3	2	3	3	2	2	3	2	2	2	2	2	3	3	3	4	4	3	3
3	3	3	2	2	3	3	3	3	3	1	4	4	4	5	5	4	4	4	4	3	3	2	3	3	3	4	3	2	3	3	3	3	3	2	3	3	3	3	3	3	3	3	3	3	4	2	4	3	3
3	3	3	4	3	3	3	3	3	3	2	4	5	3	4	1	3	4	4	1	2	3	3	2	2	5	3	5	4	5	5	5	3	3	3	3	3	2	3	3	3	3	3	3	3	1	5	5	3	3
3	3	3	3	2	3	3	3	3	3	4	5	4	5	5	5	4	4	4	1	3	2	3	3	3	1	1	1	3	1	1	1	3	3	2	3	3	3	3	4	4	4	4	3	3	3	1	1	3	3
3	3	3	4	3	3	3	3	3	3	4	3	4	2	2	3	4	4	4	4	3	2	3	3	3	3	3	3	4	3	3	3	2	3	2	2	2	2	2	3	3	3	3	3	3	3	2	2	3	3
3	3	3	5	2	3	3	3	3	3	1	2	4	5	4	4	4	4	5	5	3	2	3	3	3	3	2	3	5	3	3	3	3	3	2	3	3	3	3	2	2	2	2	3	3	2	4	4	3	3
3	3	3	3	2	3	3	3	3	3	3	4	5	5	2	3	3	4	4	4	3	4	3	3	3	1	2	1	3	1	1	1	3	3	2	3	3	2	3	3	3	3	3	3	3	2	4	4	3	3
3	3	3	2	1	3	3	3	3	3	2	2	4	2	4	4	4	5	4	5	3	4	3	3	3	1	2	1	2	1	1	1	3	3	1	3	3	3	3	3	3	3	3	3	3	2	3	3	3	3
2	2	2	2	2	2	3	2	2	3	5	4	4	3	2	3	4	5	5	5	3	4	2	3	3	3	3	3	2	3	3	3	2	2	2	2	2	3	2	3	3	3	3	2	3	3	4	4	2	2
1	1	1	2	2	1	3	1	1	3	5	4	5	4	3	4	5	4	4	3	3	3	1	3	3	2	2	2	2	2	2	2	1	1	2	1	1	3	1	5	5	5	5	1	3	3	5	5	1	1
3	3	3	2	2	3	3	3	3	3	5	4	4	4	4	5	4	5	5	5	3	3	3	3	3	1	4	1	2	1	3	2	3	3	2	3	3	3	3	4	4	4	4	3	3	3	3	3	3	3
1	1	1	2	2	2	1	1	1	3	5	4	5	3	4	5	5	5	4	5	3	3	1	3	3	3	3	3	2	3	3	3	4	1	2	4	4	3	4	3	3	3	3	1	1	3	4	4	1	1
3	3	3	2	2	2	3	3	3	3	4	3	4	4	2	4	4	4	4	3	2	2	3	2	2	3	3	3	2	3	3	3	3	3	2	3	3	3	3	3	3	3	3	2	1	3	2	2	3	3
3	3	3	2	1	3	2	3	3	3	3	1	1	4	2	4	4	4	5	5	2	2	3	2	2	3	3	3	2	3	3	2	5	3	1	3	3	3	3	1	1	1	1	3	2	2	4	4	3	3
2	3	2	2	4	3	3	2	3	3	4	4	4	2	3	4	4	4	4	5	2	2	2	2	2	3	3	3	2	3	3	3	5	3	4	3	3	3	3	5	5	5	5	2	3	2	3	3	2	3
3	2	3	3	2	3	3	3	3	2	5	5	4	5	3	5	5	4	4	4	3	3	3	3	3	4	3	4	3	4	4	2	3	3	2	3	3	2	3	1	1	1	1	3	3	2	4	4	3	2
4	4	4	4	3	3	4	2	2	2	2	4	4	4	5	2	5	3	4	4	2	2	4	2	2	3	4	3	4	3	3	3	4	4	3	2	2	2	2	4	4	4	4	2	4	1	4	4	4	4
2	2	2	2	2	2	2	2	2	2	1	4	5	1	1	5	5	5	4	5	3	3	2	3	3	4	1	4	2	4	3	4	4	4	2	2	2	2	2	1	1	1	1	2	2	2	5	5	2	2
3	3	3	3	2	3	3	3	3	3	4	4	5	4	3	4	5	4	4	3	4	4	3	4	4	3	3	3	3	3	3	3	3	3	2	3	3	3	3	3	3	3	3	3	3	3	3	3	3	3
3	3	3	2	2	3	3	3	3	3	5	5	4	4	4	4	5	4	4	2	3	3	3	3	3	3	3	3	2	3	3	3	3	3	2	3	3	3	3	2	2	2	2	3	3	3	1	1	3	3
2	3	3	3	3	3	3	3	1	1	5	5	5	4	4	4	4	4	4	2	3	3	2	3	3	3	4	3	3	3	3	3	4	4	3	4	4	4	4	3	3	3	3	3	3	2	1	1	2	3
2	2	2	4	2	2	2	3	2	2	4	3	5	5	4	4	5	5	4	5	3	3	2	3	3	2	4	2	4	2	3	2	2	2	2	2	2	4	2	5	5	5	5	3	2	4	4	4	2	2
3	3	2	3	2	2	3	3	3	3	5	5	5	5	5	5	5	5	5	5	3	3	3	3	3	4	3	4	3	4	4	2	3	3	2	3	3	3	3	3	3	3	3	3	3	3	2	4	3	3
3	3	2	1	2	2	3	3	4	3	1	1	1	1	1	5	5	5	5	5	4	4	3	4	4	3	3	3	1	3	3	3	4	4	2	4	4	3	4	3	3	3	3	3	3	3	5	2	3	3
3	3	3	2	3	3	3	3	3	3	4	5	5	5	5	5	5	5	5	4	3	3	3	3	2	3	3	3	2	3	3	3	3	3	3	3	3	3	3	1	1	1	1	3	3	3	1	3	3	3
2	3	3	3	2	3	3	3	3	3	4	4	4	4	3	5	4	5	4	4	3	3	2	3	2	3	4	3	3	3	3	3	5	3	2	3	3	3	3	2	2	2	2	3	3	2	3	2	2	3
3	3	3	1	2	3	3	3	3	3	5	4	5	4	4	5	5	5	5	4	3	3	3	3	2	3	2	3	1	3	3	3	3	3	2	3	3	3	3	4	4	4	4	3	3	2	4	3	3	3
2	2	2	3	3	2	2	2	2	3	5	5	5	4	5	5	3	2	2	4	3	3	2	3	3	3	3	3	3	3	3	3	4	2	3	4	4	3	4	3	3	3	3	2	2	3	4	4	2	2
3	3	3	3	2	3	3	3	3	3	2	5	5	5	5	4	2	3	4	5	3	3	3	3	3	3	3	3	3	3	3	3	3	3	2	3	3	3	3	3	3	3	3	3	3	3	2	2	3	3
2	2	2	3	2	2	3	2	2	3	3	4	4	3	4	4	3	4	4	4	1	1	2	3	1	3	4	3	3	3	3	3	2	2	2	2	2	3	2	3	3	3	3	2	3	4	2	2	2	2
4	4	3	4	3	3	3	2	2	3	2	4	4	4	2	2	4	2	2	4	3	3	4	3	3	3	3	3	4	3	3	3	4	2	3	4	4	3	4	3	3	3	3	2	3	3	3	3	4	4
2	2	2	2	3	2	3	2	2	2	5	4	5	4	5	5	5	5	4	5	4	4	2	4	4	3	2	3	2	3	3	3	2	2	3	2	2	2	2	2	2	2	2	2	3	3	1	1	2	2
2	2	2	2	3	3	2	2	2	3	5	5	5	5	5	5	5	5	5	5	2	2	2	3	2	3	3	3	2	3	3	3	2	2	3	2	2	3	2	2	2	2	2	2	2	3	2	2	2	2
3	3	3	3	2	3	3	3	3	3	1	5	5	5	5	5	5	1	4	5	2	2	3	3	2	3	3	3	3	3	3	3	3	3	2	3	3	3	3	2	2	2	2	3	3	3	3	3	3	3
3	3	3	4	5	3	3	3	3	3	5	5	5	5	5	5	3	4	4	5	2	2	3	2	2	3	2	3	4	3	3	3	3	3	5	3	3	3	3	2	2	2	2	3	3	2	3	3	3	3
3	3	3	2	3	3	3	3	3	3	2	5	3	2	5	5	5	5	4	5	2	2	3	2	2	4	3	4	2	4	4	4	3	3	3	3	3	3	3	2	2	2	2	3	3	3	3	3	3	3
3	3	3	2	1	3	3	3	3	3	4	5	5	4	4	5	5	5	4	4	4	4	3	4	4	4	1	4	2	4	4	4	3	3	1	3	3	3	3	2	2	2	2	3	3	1	3	3	3	3
2	3	2	5	4	2	2	2	2	3	1	5	5	5	4	4	4	1	2	5	5	5	2	5	5	1	3	1	5	1	3	1	2	2	4	2	2	3	2	4	4	4	4	2	2	2	4	4	2	3
5	3	5	3	3	5	5	5	5	3	4	4	5	5	3	5	4	5	4	5	3	3	5	3	3	3	3	3	3	3	3	3	5	5	3	5	5	3	5	2	2	2	2	5	5	2	1	1	5	3
3	3	3	3	3	3	3	3	3	3	1	1	4	2	5	5	4	2	2	5	3	3	3	3	3	4	3	4	3	4	4	4	3	3	3	3	3	3	3	3	3	3	3	3	3	3	4	4	3	3
4	3	4	3	4	4	4	4	4	3	2	4	4	4	2	4	4	4	3	4	5	5	4	5	5	2	4	2	3	2	2	2	4	4	4	4	4	3	4	3	3	3	3	3	4	4	3	3	4	3
2	3	2	3	4	2	2	2	2	2	1	2	5	5	1	5	5	5	4	5	3	3	2	3	3	2	3	2	3	2	2	2	4	2	4	4	4	2	4	2	2	2	2	2	2	3	2	2	2	3
3	3	3	4	4	3	3	3	3	3	4	5	5	4	4	4	4	4	4	3	3	3	3	3	3	2	1	2	4	2	2	2	3	3	4	3	3	3	3	3	3	3	3	3	3	1	3	3	3	3
3	3	3	3	5	3	3	3	3	3	5	5	5	5	4	5	4	5	4	5	3	3	3	3	3	1	4	1	3	1	1	1	3	3	5	3	3	3	3	2	2	2	2	3	3	4	2	2	3	3
2	3	2	4	4	2	2	2	2	2	5	5	4	4	4	4	5	4	4	2	3	3	2	3	3	1	2	1	4	1	3	1	4	2	4	4	4	2	4	2	2	2	2	2	2	3	1	1	2	3
3	4	4	5	4	4	4	2	4	4	4	4	4	4	3	4	3	4	4	4	3	3	3	3	2	4	2	4	5	4	4	4	4	4	4	4	4	4	4	2	2	2	2	2	4	1	3	3	3	4
2	3	2	3	2	2	2	2	2	2	1	1	5	1	1	5	4	4	3	4	3	3	2	3	2	3	3	3	3	3	3	3	5	2	2	2	2	2	2	2	2	2	2	2	2	3	2	2	2	3
2	3	2	2	4	2	2	2	2	2	4	3	5	4	4	5	5	4	4	5	4	4	2	4	4	2	3	2	2	2	2	2	5	2	4	2	2	2	2	2	2	2	2	2	2	3	3	3	2	3
4	3	2	2	2	3	3	2	4	4	5	5	5	4	4	5	2	5	4	2	2	2	4	2	2	3	2	3	2	3	3	3	4	4	2	4	4	4	4	5	5	5	5	2	3	3	3	3	4	3
5	3	2	4	3	2	3	2	2	2	2	2	3	2	2	4	4	4	3	4	3	3	5	3	3	1	3	1	4	1	1	1	2	2	3	2	2	2	2	3	3	3	3	2	3	2	4	4	5	3
3	3	3	3	2	3	3	2	3	2	4	5	5	4	4	5	4	5	4	5	2	2	3	2	2	3	2	3	3	3	3	3	3	3	2	3	3	2	3	4	4	4	4	2	3	3	3	3	3	3
3	3	3	2	4	3	3	3	3	2	3	4	4	5	4	5	4	3	2	5	2	2	3	2	2	3	4	3	2	3	3	3	3	3	4	3	3	2	3	3	3	3	3	3	3	3	3	3	3	3
3	3	3	5	5	3	3	3	3	3	5	4	3	4	2	4	2	2	2	5	2	2	3	2	2	3	3	3	5	3	3	3	3	3	5	3	3	3	3	5	5	5	5	3	3	2	2	2	3	3
3	3	3	4	4	3	3	3	3	3	4	4	5	4	4	4	5	3	3	5	2	2	3	2	2	3	3	3	4	3	3	3	3	3	4	3	3	3	3	3	3	3	3	3	3	3	4	4	3	3
3	4	2	3	3	3	2	2	2	3	4	5	5	5	5	5	4	4	4	4	4	4	3	4	4	4	3	4	3	4	4	4	4	2	3	4	4	3	4	4	4	4	4	2	2	3	4	4	3	4
3	5	2	3	1	3	2	2	2	3	5	4	5	5	4	5	4	5	4	4	3	3	3	3	3	3	2	3	3	3	3	3	4	2	1	4	4	3	4	3	3	3	3	2	2	2	4	4	3	5
3	3	3	3	3	3	2	3	3	3	3	4	4	5	2	5	5	2	2	2	3	3	3	3	3	3	4	3	3	3	3	3	3	3	3	3	3	3	3	3	3	3	3	3	2	4	2	2	3	3
2	2	2	3	4	2	2	2	2	2	4	5	4	5	4	5	4	4	4	4	3	3	2	3	3	3	2	3	3	3	3	3	4	2	4	4	4	2	4	5	5	5	5	2	2	4	3	3	2	2
3	3	3	2	2	3	3	3	3	3	4	4	5	5	5	5	5	5	5	4	3	3	3	3	3	3	2	3	2	3	3	2	3	3	2	3	3	3	3	4	4	4	4	3	3	3	3	3	3	3
3	3	3	3	2	3	3	3	3	3	3	4	4	3	4	4	3	4	4	4	4	4	3	4	4	3	1	3	3	3	3	2	3	3	2	3	3	3	3	3	3	3	3	3	3	3	3	3	3	3
3	4	4	3	3	4	4	3	4	4	2	4	4	4	2	2	4	2	2	4	3	3	3	3	3	3	3	3	3	3	3	3	4	4	3	4	4	4	4	4	4	4	4	3	4	3	2	2	3	4
3	3	3	3	3	3	3	3	3	3	5	4	5	4	5	5	5	5	4	5	4	4	3	4	4	3	3	3	3	3	3	3	5	3	3	3	3	3	3	2	2	2	2	3	3	4	3	3	3	3
3	3	3	3	3	3	3	3	3	3	5	5	5	5	5	5	5	5	5	5	3	3	3	3	3	3	3	3	3	3	3	3	3	3	3	3	3	3	3	4	4	4	4	3	3	3	2	2	3	3
3	3	3	5	3	3	3	3	3	3	1	5	5	5	5	5	5	1	4	5	3	3	3	3	3	4	3	4	5	4	4	4	4	3	3	4	4	3	4	4	4	4	4	3	3	3	3	3	3	3
2	2	2	5	5	2	2	2	2	2	5	5	5	5	5	5	3	4	4	5	3	3	2	3	3	1	3	1	5	1	1	1	4	2	5	4	4	2	4	2	2	2	2	2	2	3	1	1	2	2
3	3	5	4	2	3	5	5	5	5	2	5	3	2	5	5	5	5	4	5	2	2	3	3	2	1	2	1	4	1	1	1	5	5	2	5	5	5	5	2	2	2	2	2	3	2	4	4	3	3
3	3	3	5	3	3	3	3	3	3	4	5	5	4	4	5	5	5	4	4	5	5	3	3	5	4	4	4	5	4	4	4	3	3	3	3	3	3	3	2	2	2	2	3	2	4	4	4	3	3
3	3	3	4	3	3	3	3	3	3	1	5	5	5	4	4	4	1	2	5	3	3	3	3	3	2	2	2	4	2	2	2	3	3	3	3	3	3	3	2	2	2	2	3	2	2	3	3	3	3
3	4	4	3	2	3	4	2	4	4	4	4	5	5	3	5	4	5	4	5	3	3	3	3	3	2	3	2	3	2	2	2	4	4	2	4	4	4	4	2	2	2	2	2	4	3	3	3	3	4
3	3	3	4	3	3	3	2	3	3	1	1	4	2	5	5	4	2	2	5	4	4	3	4	4	2	2	2	4	2	2	2	5	3	3	3	3	3	3	2	2	2	2	2	2	1	3	3	3	3
3	3	2	3	3	3	3	2	3	3	2	4	4	4	2	4	4	4	3	4	3	3	3	3	3	5	3	5	3	5	3	2	3	3	3	3	3	3	3	3	3	3	3	2	2	3	3	3	3	3
3	3	3	3	3	3	3	3	3	3	1	2	5	5	1	5	5	5	4	5	3	3	3	3	3	3	4	3	3	3	3	3	3	3	3	3	3	3	3	2	2	2	2	2	2	4	1	1	3	3
3	3	3	3	2	3	3	3	3	3	4	5	5	4	4	4	4	4	4	3	3	3	3	3	3	1	3	1	3	1	1	2	3	3	2	3	3	3	3	4	4	4	4	2	2	2	3	3	3	3
3	3	2	4	4	3	3	3	3	3	5	5	5	5	4	5	4	5	4	5	2	2	3	2	2	3	3	3	4	3	3	3	3	3	4	3	3	3	3	5	5	5	5	2	2	3	3	3	3	3
3	3	3	2	3	3	3	3	3	3	5	5	4	4	4	4	5	4	4	2	3	3	3	3	3	3	4	3	2	3	3	3	3	3	3	3	3	3	3	5	5	5	5	3	2	3	2	2	3	3
3	3	3	4	4	3	3	3	3	3	4	4	4	4	3	4	3	4	4	4	2	2	3	2	2	3	2	3	4	3	3	3	3	3	4	3	3	3	3	4	4	4	4	2	2	2	3	3	3	3
3	3	2	5	5	3	3	3	3	3	1	1	5	1	1	5	4	4	3	4	2	2	3	2	2	3	2	3	5	3	3	3	3	3	5	3	3	3	3	3	3	3	3	3	2	2	3	3	3	3
4	3	4	3	3	3	4	4	4	3	4	3	5	4	4	5	5	4	4	5	2	2	4	2	2	3	3	3	3	3	3	3	4	4	3	4	4	3	4	2	2	2	2	2	2	3	1	1	4	3
3	3	3	5	3	3	3	3	3	3	4	4	5	4	4	4	4	4	4	4	2	2	3	2	2	1	3	1	5	1	1	2	4	3	3	4	4	3	4	4	4	4	4	2	2	3	3	3	3	3
1	1	2	2	3	3	1	1	1	3	5	5	5	5	5	5	5	5	5	5	2	2	1	2	2	3	2	3	2	3	3	3	4	1	3	4	4	3	4	2	2	2	2	2	2	3	5	5	1	1
3	3	3	3	4	3	3	3	3	3	4	3	4	4	3	3	5	5	3	4	1	1	3	1	1	1	2	1	3	1	1	2	3	3	4	3	3	3	3	2	2	2	2	2	3	3	5	5	3	3
2	2	2	2	2	2	2	2	2	2	4	3	5	5	4	5	5	5	5	5	3	3	2	3	3	3	3	3	2	3	3	3	2	2	2	2	2	2	2	3	3	3	3	2	2	3	2	2	2	2
3	3	3	1	2	3	3	3	3	3	3	5	4	4	4	5	4	4	4	5	2	2	3	2	2	3	3	3	1	3	3	3	3	3	2	3	3	3	3	2	2	2	2	3	3	3	3	3	3	3
3	3	3	3	3	3	3	3	3	3	3	5	4	4	4	5	4	4	5	5	2	3	3	3	3	2	3	2	3	2	2	2	3	3	3	3	3	3	3	3	3	3	3	3	3	3	3	3	3	3
3	3	3	3	4	3	3	3	3	3	3	4	4	4	4	4	5	4	4	5	2	3	3	3	3	3	4	3	3	3	3	3	3	3	4	3	3	3	3	3	3	3	3	3	3	3	3	3	3	3
3	3	3	3	3	3	3	3	3	3	4	5	5	5	4	4	5	4	4	5	2	3	3	3	3	3	3	3	3	3	3	3	3	3	3	3	3	3	3	3	3	3	3	3	3	3	4	4	3	3
4	4	4	3	3	4	4	4	4	4	4	1	2	4	2	4	3	2	2	5	2	3	4	3	3	3	3	3	3	3	3	3	4	4	3	4	4	4	4	5	5	5	5	4	4	3	3	3	4	4
1	1	1	3	2	1	1	1	1	1	4	4	4	4	3	4	3	3	5	5	4	4	1	4	4	4	2	4	3	4	4	4	1	1	2	1	1	1	1	4	4	4	4	1	1	3	3	3	1	1
3	2	2	2	1	2	2	2	2	2	5	4	4	4	4	2	5	4	5	5	1	1	3	3	1	1	3	1	2	1	1	2	2	2	1	2	2	2	2	4	4	4	4	2	2	3	1	1	3	2
3	2	2	3	4	2	2	2	3	2	5	5	5	5	4	4	5	5	5	5	2	2	3	3	2	1	4	1	3	1	1	1	3	3	4	3	3	2	3	5	5	5	5	2	2	4	1	1	3	2
2	2	2	3	3	3	2	2	2	2	2	3	2	4	4	4	4	4	4	4	2	3	2	3	3	3	3	3	3	3	3	3	2	2	3	2	2	4	2	2	2	2	2	2	2	3	3	3	2	2
5	3	5	4	3	3	2	2	3	3	2	3	2	4	4	4	4	4	4	4	2	2	5	2	2	3	3	3	4	3	3	3	3	3	3	3	3	3	3	3	3	3	3	2	2	3	2	2	5	3
3	3	3	2	2	3	3	3	3	3	2	3	5	4	3	4	5	4	4	4	3	3	3	3	3	3	3	3	2	3	3	3	3	3	2	3	3	3	3	2	2	2	2	1	2	3	2	2	3	3
2	2	2	2	2	2	2	2	2	3	4	4	4	5	4	4	4	4	4	5	3	3	2	3	3	3	3	3	2	3	3	3	5	2	2	2	2	3	2	4	4	4	4	4	2	4	2	2	2	2
4	3	4	3	3	3	4	2	4	3	2	4	4	4	2	5	5	5	4	5	2	2	4	2	2	3	3	3	3	3	3	3	4	4	3	4	4	3	4	3	3	3	3	3	3	3	2	2	4	3
2	3	2	3	3	3	2	2	3	3	4	2	4	5	3	2	4	5	4	4	2	4	2	4	4	1	3	1	3	1	3	1	3	3	3	3	3	3	3	3	3	3	3	4	2	3	3	1	2	3
2	2	2	2	3	2	3	2	2	2	5	5	5	5	5	5	5	5	5	5	3	3	2	3	3	1	4	1	2	1	1	1	4	2	3	4	4	2	4	1	1	1	1	2	3	4	3	3	2	2
3	3	3	3	3	3	3	3	3	3	4	3	4	4	3	3	5	5	3	4	2	2	3	2	2	3	2	3	3	3	3	3	3	3	3	3	3	3	3	3	3	3	3	3	3	3	5	5	3	3
4	4	2	3	3	3	2	2	4	4	4	3	5	5	4	5	5	5	5	5	2	3	4	3	3	3	3	3	3	3	3	3	4	4	3	4	4	4	4	3	3	3	3	2	2	3	2	2	4	4
3	3	3	3	2	3	3	3	3	3	3	5	4	4	4	5	4	4	4	5	2	4	3	4	4	3	3	3	3	3	3	3	3	3	2	3	3	3	3	2	2	2	2	3	3	3	3	3	3	3
3	3	3	1	3	3	3	3	3	3	3	5	4	4	4	5	4	4	5	5	2	3	3	3	3	3	3	3	1	3	3	3	4	3	3	4	4	3	4	3	3	3	3	3	3	3	3	3	3	3
3	3	3	3	3	3	3	3	3	3	3	4	4	4	4	4	5	4	4	5	2	3	3	3	3	3	3	3	3	3	3	3	4	3	3	4	4	3	4	2	2	2	2	3	3	3	3	3	3	3
3	3	3	2	3	3	3	3	3	3	4	5	5	5	4	4	5	4	4	5	3	3	3	3	3	3	2	3	2	3	3	3	3	3	3	3	3	3	3	3	3	3	3	3	3	2	4	4	3	3
3	3	3	2	4	3	3	3	3	3	4	1	2	4	2	4	3	2	2	5	3	3	3	3	3	1	3	1	2	1	1	1	3	3	4	3	3	3	3	3	3	3	3	3	3	3	1	1	3	3
3	3	3	2	4	3	3	3	3	3	4	4	4	4	3	4	3	3	5	5	3	3	3	3	3	3	3	3	2	3	3	3	3	3	4	3	3	3	3	4	4	4	4	3	3	3	3	3	3	3
3	3	2	3	2	3	3	2	3	2	5	4	4	4	4	2	5	4	5	5	3	3	3	3	3	1	2	1	3	1	1	1	3	3	2	3	3	4	3	4	4	4	4	2	4	2	2	2	3	3
2	2	2	3	3	2	2	2	2	2	5	5	5	5	4	4	5	5	5	5	3	3	2	3	3	3	3	3	3	3	3	3	2	2	3	2	2	2	2	5	5	5	5	2	4	3	3	3	2	2
3	3	3	3	3	3	3	3	3	3	2	3	2	4	4	4	4	4	4	4	2	2	2	2	2	3	2	3	3	3	3	3	3	3	3	3	3	3	3	3	3	3	3	3	4	2	3	3	3	3
3	3	3	4	3	3	3	3	3	3	2	3	2	4	4	4	4	4	4	4	3	3	3	3	3	3	2	3	4	3	3	3	3	3	3	3	3	3	3	3	3	3	3	4	3	2	3	3	3	3
5	3	5	3	4	5	5	3	3	5	3	4	4	4	4	4	5	4	4	5	3	3	3	3	3	1	4	1	3	1	1	1	3	3	4	3	3	5	3	3	3	3	3	3	5	4	1	1	5	3
3	3	3	2	2	3	3	3	3	3	4	4	4	5	4	4	4	4	4	5	3	3	3	3	3	3	3	3	2	3	3	3	3	3	2	3	3	3	3	4	4	4	4	4	3	3	1	1	3	3
3	3	3	2	2	3	3	3	3	3	2	4	4	4	2	5	5	5	4	5	2	2	3	2	2	4	3	4	2	4	4	4	3	3	2	3	3	3	3	1	1	1	1	4	3	3	1	1	3	3
2	3	2	3	2	2	3	3	3	3	5	5	5	4	4	5	4	4	5	5	1	1	1	1	1	3	3	3	3	3	3	3	3	3	2	3	3	3	3	1	1	1	1	4	3	4	1	1	2	3
2	1	2	3	3	2	3	2	3	3	5	5	5	4	4	5	4	4	5	5	2	2	2	2	2	1	3	1	3	1	1	1	3	3	3	3	3	3	3	2	2	2	2	2	3	2	2	2	2	1
2	2	2	2	3	4	2	2	2	2	5	5	5	5	5	4	4	5	4	4	1	1	3	1	1	3	3	3	2	3	3	3	4	2	3	4	4	2	4	3	3	3	3	2	2	3	1	1	2	2
3	3	2	3	3	4	3	2	2	3	4	5	4	4	4	4	4	3	4	5	2	2	3	2	2	1	3	1	3	1	1	2	5	2	3	4	4	3	4	2	2	2	2	2	3	3	2	2	3	3
3	3	4	2	2	3	3	3	3	3	1	1	1	1	1	1	1	1	1	1	4	4	3	4	4	3	4	3	2	3	3	2	3	3	2	3	3	3	3	1	1	1	1	3	3	4	3	1	3	3
3	2	2	3	2	3	3	3	3	1	4	4	5	5	2	4	4	4	3	1	3	3	3	3	3	2	3	2	3	2	3	2	5	3	2	3	3	1	3	1	1	1	1	3	3	3	1	1	3	2
4	3	4	4	3	4	4	2	4	3	2	4	4	4	1	4	4	4	4	5	3	3	3	3	3	3	4	3	4	3	3	3	4	4	3	4	4	3	4	3	3	3	3	2	4	4	2	2	4	3
2	3	2	3	2	2	2	2	2	2	4	3	4	4	4	4	4	4	4	3	2	2	3	2	2	3	4	3	3	3	3	3	2	2	2	2	2	2	2	3	3	3	3	2	2	4	3	3	2	3
3	3	3	3	3	3	3	3	3	3	5	5	5	5	5	5	5	5	5	5	1	1	3	1	1	3	3	3	3	3	3	3	3	3	3	3	3	3	3	1	1	1	1	3	3	3	3	3	3	3
2	3	2	3	3	3	4	2	3	3	5	4	5	5	4	5	4	4	4	5	3	3	3	3	3	1	2	1	3	1	1	1	3	3	3	3	3	3	3	3	3	3	3	2	4	2	4	4	2	3
3	3	3	2	3	3	3	3	3	3	4	4	5	5	5	5	5	5	5	5	3	3	1	3	3	1	3	1	2	1	1	1	3	3	3	3	3	3	3	4	4	4	4	3	3	3	4	4	3	3
2	3	2	3	3	4	4	3	3	3	1	1	4	1	4	1	1	1	2	1	3	3	4	3	3	1	3	1	3	1	1	1	3	3	3	3	3	3	3	4	4	4	4	3	4	2	4	4	2	3
3	3	2	3	3	3	3	3	3	3	5	4	5	5	4	5	4	4	4	5	1	1	3	1	1	3	3	3	3	3	3	3	3	3	3	3	3	3	3	4	4	4	4	2	3	3	4	4	3	3
3	3	3	3	3	3	3	3	3	3	5	3	5	2	3	5	4	4	5	5	3	3	3	3	3	1	3	1	3	1	1	1	3	3	3	3	3	3	3	3	3	3	3	2	2	3	2	2	3	3
2	2	2	2	1	2	3	3	3	2	4	3	3	4	3	4	4	4	4	5	2	2	3	2	2	2	3	2	2	2	2	2	3	3	1	3	3	2	3	3	3	3	3	2	2	3	4	4	2	2
2	1	2	1	3	3	3	3	3	1	2	3	2	4	4	4	4	4	4	4	2	4	2	4	4	2	3	2	1	2	2	2	3	3	3	3	3	1	3	2	2	2	2	2	2	3	4	4	2	1
3	3	3	3	4	3	3	3	3	3	2	3	2	4	4	4	4	4	4	4	2	3	3	3	3	3	3	3	3	3	3	3	3	3	4	3	3	3	3	3	3	3	3	3	2	3	3	3	3	3
2	1	2	3	2	3	1	1	1	1	3	4	4	4	4	4	5	4	4	5	2	2	4	2	2	3	3	3	3	3	3	3	1	1	2	1	1	1	1	3	3	3	3	1	2	3	1	1	2	1
2	2	2	3	3	2	2	2	2	2	2	3	5	4	3	4	5	4	4	4	2	2	3	2	2	3	4	3	3	3	3	3	2	2	3	2	2	2	2	3	3	3	3	2	2	4	3	3	2	2
3	3	3	2	3	3	3	3	3	3	4	4	4	5	4	4	4	4	4	5	2	2	3	3	2	3	3	3	2	3	3	3	3	3	3	3	3	3	3	2	2	2	2	3	3	3	1	1	3	3
2	2	2	2	3	2	2	3	3	2	2	4	4	4	2	5	5	5	4	5	2	2	3	3	2	3	4	3	2	3	3	3	5	3	3	3	3	2	3	2	2	2	2	3	2	4	4	4	2	2
2	3	3	3	2	3	3	3	3	1	5	5	5	4	4	5	4	4	5	5	2	2	3	3	2	4	2	4	3	4	4	4	3	3	2	3	3	1	3	2	2	2	2	3	3	2	3	3	2	3
2	3	3	3	3	3	3	3	3	3	5	5	5	4	4	5	4	4	5	5	1	1	4	3	1	3	3	3	3	3	3	3	5	3	3	3	3	3	3	2	2	2	2	3	3	3	3	3	2	3
3	3	2	2	3	2	2	3	2	3	5	5	4	4	5	5	5	4	4	4	3	3	4	3	3	3	3	3	2	3	3	3	2	2	3	2	2	2	2	1	1	1	1	3	2	3	3	3	3	3
3	3	3	3	3	1	3	3	1	3	4	5	4	4	4	4	4	3	4	5	2	2	5	2	2	3	3	3	3	3	3	3	1	1	3	1	1	2	1	2	2	2	2	3	3	3	3	3	3	3
3	3	3	3	3	3	3	3	3	3	1	1	1	1	1	1	1	1	1	1	1	1	4	1	1	3	3	3	3	3	3	3	3	3	3	3	3	2	3	1	1	1	1	3	3	3	3	3	3	3
3	3	3	3	3	3	3	3	3	3	4	4	5	5	2	4	4	4	3	1	3	3	3	3	3	1	3	1	3	1	3	1	3	3	3	3	3	2	3	1	1	1	1	3	3	3	1	1	3	3
3	3	3	3	1	3	3	3	3	3	2	4	4	4	1	4	4	4	4	5	3	3	3	3	3	4	3	4	3	4	4	4	3	3	1	3	3	3	3	3	3	3	3	3	3	3	1	1	3	3
3	3	3	2	2	3	3	3	3	3	4	3	4	4	4	4	4	4	4	3	3	3	3	3	3	3	3	3	2	3	3	3	3	3	2	3	3	3	3	3	3	3	3	3	3	3	1	1	3	3
3	2	3	3	3	3	3	3	2	3	5	5	5	5	5	5	5	5	5	5	3	3	3	3	3	3	3	3	3	3	3	3	2	2	3	2	2	3	2	3	3	3	3	3	3	3	2	2	3	2
3	3	3	3	3	3	3	3	3	3	5	4	5	5	4	5	5	5	5	5	2	2	1	2	2	1	3	1	3	1	1	2	3	3	3	3	3	3	3	2	2	2	2	3	3	3	3	3	3	3
1	1	1	2	3	3	3	1	3	1	1	5	1	5	5	5	1	1	1	5	2	2	4	2	2	2	3	2	2	2	2	2	3	3	3	3	3	1	3	2	2	2	2	1	3	3	2	2	1	1
3	3	3	3	3	3	3	3	3	3	4	4	4	4	4	4	4	4	5	5	2	2	3	2	2	1	2	1	3	1	1	2	3	3	3	3	3	3	3	2	2	2	2	3	3	2	1	1	3	3
3	3	3	3	3	3	3	3	3	3	2	4	4	4	1	4	4	4	4	5	2	2	3	2	2	3	3	3	3	3	3	3	5	3	3	3	3	3	3	2	2	2	2	3	3	3	4	4	3	3
2	2	2	3	3	2	3	2	3	2	4	3	4	4	4	4	4	4	4	3	4	4	3	4	4	3	3	3	3	3	3	3	5	3	3	3	3	2	3	5	5	5	5	2	3	3	4	4	2	2
3	3	3	3	3	3	3	2	3	3	5	4	5	5	4	5	5	5	5	5	3	3	3	3	3	1	3	1	3	1	1	1	3	3	3	3	3	3	3	2	2	2	2	2	3	3	4	4	3	3
2	2	2	4	3	2	3	2	4	2	1	5	1	5	5	5	1	1	1	5	4	4	4	4	4	4	4	3	4	4	3	4	3	4	3	4	4	2	4	3	3	3	3	2	2	4	3	3	2	2
1	2	3	3	3	3	3	1	4	1	4	4	4	4	4	4	4	4	5	5	3	3	3	2	3	4	2	4	3	4	4	4	3	4	3	4	4	1	4	3	3	3	3	1	2	2	4	4	1	2
3	3	3	3	3	3	3	1	4	1	5	5	1	4	4	4	5	5	4	5	3	3	3	2	3	4	3	4	3	4	4	4	4	4	3	4	4	1	4	4	4	4	4	1	2	3	4	4	3	3
3	3	3	1	3	3	3	3	3	3	3	3	3	4	4	5	5	5	5	5	2	2	3	2	2	3	2	3	1	3	3	3	3	3	3	3	3	3	3	3	3	3	3	3	2	4	3	3	3	3
3	3	3	4	4	3	3	3	3	3	1	5	4	4	1	4	4	4	4	4	2	2	3	2	2	3	3	3	4	3	3	3	3	3	3	3	3	3	3	2	2	2	2	3	3	3	4	4	3	3
4	4	4	3	4	4	4	4	4	4	2	4	4	4	1	4	4	4	4	5	2	2	2	2	2	3	3	3	3	3	3	3	4	3	3	2	3	4	2	2	2	2	2	3	4	3	2	2	4	4
2	2	2	4	3	2	2	2	2	2	4	3	4	4	4	4	4	4	4	3	2	2	4	2	2	4	2	4	4	4	4	4	2	3	3	2	3	2	2	2	2	2	2	3	2	2	2	2	2	2
3	3	3	2	3	3	3	3	3	3	5	5	5	5	5	5	5	5	5	5	2	2	3	2	2	3	3	3	2	3	3	3	3	3	3	3	3	3	3	3	3	3	3	3	3	4	1	1	3	3
2	2	3	3	4	3	3	3	3	3	5	4	5	5	4	5	5	5	5	5	2	2	4	2	2	3	3	3	3	3	3	3	3	3	3	4	3	3	4	3	3	3	3	2	3	3	3	3	2	2
2	2	2	3	3	2	2	2	2	2	4	4	5	4	4	5	4	4	4	3	3	3	3	2	3	2	3	2	3	2	2	2	2	3	3	3	2	2	3	1	1	1	1	2	2	3	3	3	2	2
1	2	3	3	2	3	3	3	2	3	4	4	5	4	4	4	2	4	2	4	3	3	2	2	3	3	3	3	3	3	3	3	2	3	3	3	2	3	3	2	2	2	2	4	3	3	4	4	1	2
3	3	3	3	3	3	3	3	3	3	4	5	4	4	5	5	5	4	4	4	3	3	3	3	3	3	3	3	3	3	3	3	3	3	3	4	4	3	4	2	2	2	2	3	3	3	3	3	3	3
3	3	3	3	3	3	3	3	3	3	4	4	4	4	4	5	4	4	4	3	3	3	3	3	3	3	4	3	3	3	3	3	3	3	3	4	3	3	4	2	2	3	2	3	3	4	3	3	3	3
3	3	3	3	2	3	3	3	3	3	4	4	2	5	4	5	2	2	5	5	2	2	3	2	2	2	3	2	3	2	3	2	3	3	3	3	3	3	3	4	4	3	4	3	3	3	3	3	3	3
3	3	3	2	3	3	3	3	4	3	4	5	5	5	5	3	4	4	5	5	3	3	3	3	3	4	2	4	2	4	4	4	3	3	3	2	3	3	2	3	3	4	3	3	3	3	4	4	3	3
2	2	2	2	3	2	2	2	4	3	3	4	4	4	4	4	4	4	4	4	4	4	2	4	4	3	3	3	2	3	3	3	3	4	4	3	3	3	3	3	3	2	3	4	2	3	3	3	2	2
1	1	1	3	3	1	3	1	4	3	4	4	5	4	2	5	3	4	4	5	2	2	1	2	2	4	2	4	3	4	4	4	4	3	3	3	4	3	3	1	1	2	1	3	3	2	4	4	1	1
3	3	3	3	3	3	3	3	3	3	4	1	3	4	4	5	3	4	4	1	2	2	3	2	2	3	3	3	3	3	3	3	3	3	3	3	3	3	3	3	3	4	3	3	3	3	3	3	3	3
1	1	1	3	3	1	3	1	4	1	3	1	1	1	1	4	4	3	2	2	2	2	1	2	2	4	4	4	3	4	4	4	4	3	3	3	3	1	3	3	3	2	3	2	3	4	4	4	1	1
3	3	3	3	3	3	3	3	3	3	2	3	4	4	4	4	3	4	3	4	2	2	3	2	2	1	4	1	3	1	1	1	3	2	2	3	2	3	3	3	3	3	3	4	3	4	2	2	3	3
3	3	3	4	3	3	3	3	3	3	1	4	4	2	5	3	3	4	2	2	2	2	3	2	2	3	3	3	4	3	3	3	3	3	3	5	4	3	5	3	3	3	3	4	3	3	2	2	3	3
3	3	3	3	3	3	3	3	2	3	4	5	4	2	4	5	4	5	3	2	2	2	3	2	2	5	3	5	3	5	5	5	3	3	3	5	4	3	5	3	3	3	3	5	3	3	1	1	3	3
3	3	3	4	4	3	3	3	2	3	5	5	5	5	3	5	3	4	4	1	2	2	3	2	2	5	2	5	4	5	5	5	3	3	3	3	5	3	3	3	3	3	3	4	3	2	5	5	3	3
3	4	4	2	4	4	4	4	4	4	5	5	5	3	4	2	4	4	5	2	2	2	3	2	2	5	3	5	2	5	5	5	4	3	3	3	4	4	3	3	3	3	3	3	4	3	3	3	3	4
3	1	1	3	2	1	1	1	1	1	4	4	5	4	4	5	4	4	4	3	2	2	3	2	2	4	4	4	3	4	4	4	3	3	3	3	3	1	3	2	2	2	2	3	1	2	5	5	3	1
2	2	2	3	1	2	2	2	2	2	4	4	5	4	4	4	2	4	2	4	2	2	2	2	2	4	2	4	3	4	4	4	2	2	2	3	3	2	3	3	3	3	3	3	2	2	4	4	2	2
3	2	2	3	3	2	2	2	2	2	5	5	4	1	5	5	1	5	5	5	2	2	3	2	2	4	3	4	3	4	4	4	2	3	3	3	3	2	3	3	3	3	3	2	2	3	1	1	3	2
2	2	2	3	3	2	3	2	2	2	4	4	4	4	4	5	4	4	4	3	2	2	2	2	2	1	2	1	3	1	1	1	2	3	3	3	2	2	3	3	3	3	3	3	3	2	3	3	2	2
3	5	5	3	3	5	3	2	5	5	4	4	2	5	4	5	2	2	5	5	1	1	3	2	1	3	4	3	3	3	3	3	5	3	3	4	3	5	4	3	3	3	3	4	3	3	3	3	3	5
2	2	2	2	3	2	2	2	4	2	3	4	4	4	3	4	4	4	5	4	3	3	2	3	3	2	3	2	2	2	2	2	4	3	3	3	4	2	3	2	2	3	2	3	2	3	3	3	2	2
2	2	2	4	2	2	2	2	4	2	3	4	4	4	4	4	4	4	4	4	2	2	2	2	2	3	2	3	4	3	3	3	4	3	3	4	3	2	4	4	4	3	4	5	2	4	4	4	2	2
3	3	2	2	2	3	3	2	2	3	4	4	5	4	2	5	3	4	4	5	3	3	3	3	3	3	3	3	2	3	3	3	3	3	3	3	5	3	3	2	2	4	2	2	3	3	3	3	3	3
3	3	3	3	1	3	3	3	3	3	4	1	3	4	4	5	3	4	5	1	3	3	3	3	3	3	3	3	3	3	3	3	3	3	3	1	2	3	1	3	3	3	3	3	3	3	2	2	3	3
3	4	4	2	3	4	4	2	4	4	3	1	1	1	1	4	4	5	5	2	2	2	3	2	2	2	3	2	2	2	2	2	4	3	3	3	3	4	3	2	2	3	2	2	4	3	2	2	3	4
3	3	3	3	3	3	3	3	3	3	4	5	5	5	5	5	5	5	4	5	3	3	3	3	3	4	3	4	3	4	4	4	3	3	3	2	2	3	2	3	3	4	3	4	3	3	2	2	3	3
3	3	3	3	3	3	3	3	3	3	5	5	4	5	4	5	3	4	4	3	4	4	3	4	4	3	3	3	3	3	3	3	3	3	3	3	4	3	3	3	3	3	3	1	3	3	3	3	3	3
2	3	3	3	2	3	3	2	3	3	1	4	5	5	4	4	4	5	5	5	3	3	2	3	3	2	4	2	3	2	2	2	3	3	3	3	1	3	3	3	3	3	3	5	3	2	1	1	2	3
2	1	1	3	1	1	1	1	1	3	3	1	1	1	2	5	4	2	3	5	3	3	2	3	3	5	3	5	3	5	3	5	3	3	3	4	5	3	4	3	3	4	3	4	1	3	4	4	2	1
2	2	2	3	3	2	2	2	2	2	4	4	4	4	4	4	4	4	3	4	1	1	2	1	1	3	3	3	3	3	3	3	2	3	3	3	4	2	3	3	3	2	3	3	2	3	1	1	2	2
2	1	1	4	3	1	3	1	1	3	4	4	2	4	2	4	4	4	4	4	3	3	2	3	3	4	3	4	4	4	4	4	3	2	2	4	3	3	4	3	3	1	3	3	3	4	4	4	2	1
2	1	1	3	3	1	3	1	4	3	5	4	3	4	5	4	5	5	4	5	4	4	2	4	4	4	4	4	3	4	3	4	4	2	3	3	3	3	3	3	3	2	3	3	3	3	4	4	2	1
3	3	3	3	3	3	3	3	3	3	4	4	4	4	5	4	4	4	5	5	2	2	3	2	2	4	3	4	3	4	4	4	3	2	2	4	3	3	4	2	2	3	2	3	3	2	5	5	3	3
1	1	1	1	3	1	3	1	4	1	5	4	4	5	4	1	2	3	4	3	3	3	1	3	3	5	3	5	1	5	5	5	4	3	3	2	3	1	2	3	3	2	3	1	3	3	3	3	1	1
3	3	3	1	1	3	3	3	4	3	5	4	4	5	4	4	5	4	4	4	2	2	3	2	2	4	3	4	1	4	4	4	4	2	2	3	1	3	3	3	3	3	3	3	3	2	4	4	3	3
3	3	3	4	3	3	3	3	3	3	3	3	4	2	4	3	3	4	3	5	2	2	3	2	2	3	3	3	4	3	3	3	3	3	3	3	3	3	3	2	2	4	2	5	3	3	3	3	3	3
3	3	3	3	3	3	3	3	3	3	5	4	4	3	2	2	4	4	4	4	1	1	3	1	1	3	3	3	3	3	3	3	3	3	3	3	5	3	3	4	4	4	4	5	3	2	5	5	3	3
3	3	3	3	4	3	3	2	2	3	4	5	3	4	3	5	2	2	2	5	2	2	3	2	2	4	3	4	3	4	4	4	2	4	4	3	5	3	3	3	3	4	3	5	3	3	3	3	3	3
3	3	3	3	4	3	3	3	3	3	5	4	5	3	4	4	5	5	4	4	2	2	3	2	2	3	3	3	3	3	3	3	3	3	3	3	5	3	3	3	3	4	3	5	3	2	3	3	3	3
3	3	3	2	3	3	3	3	3	3	5	4	5	3	4	4	5	5	3	4	3	3	3	3	3	2	3	2	2	2	2	2	3	3	3	4	5	3	4	3	3	3	3	3	3	3	3	3	3	3
4	4	3	4	3	3	4	2	4	4	5	2	3	3	4	1	4	4	4	4	3	3	4	3	3	5	3	5	4	5	5	5	4	3	3	4	3	4	4	3	3	4	3	3	4	2	4	4	4	4
3	3	3	3	3	3	3	2	5	5	5	2	3	3	4	1	4	4	4	4	1	1	3	1	1	3	2	3	3	3	3	3	3	3	3	4	3	5	4	2	2	4	2	4	3	2	3	3	3	3
3	4	3	3	3	3	4	4	4	4	4	3	4	4	3	4	4	4	4	3	3	3	3	3	3	4	3	4	3	4	4	4	4	4	4	4	4	4	4	3	3	4	3	3	4	3	4	4	3	4
3	3	3	3	3	3	3	3	3	3	4	3	5	3	4	4	3	3	3	4	3	3	3	3	3	4	3	4	3	4	4	4	3	1	4	4	3	3	4	3	3	4	3	4	3	3	4	4	3	3
3	3	3	3	3	3	3	3	3	3	5	5	5	5	4	4	4	4	4	5	2	2	3	2	2	4	2	4	3	4	4	4	3	4	4	3	4	3	3	2	2	1	2	3	3	4	5	5	3	3
3	4	4	2	3	3	3	3	4	4	4	5	4	4	5	5	4	5	3	4	3	3	3	3	3	5	2	5	2	5	3	5	4	1	4	2	3	4	2	3	3	3	3	3	3	3	4	4	3	4
3	4	4	4	3	4	3	3	4	4	3	4	5	5	4	4	4	5	4	4	1	1	3	1	1	3	3	3	4	3	3	3	3	3	4	3	3	4	3	2	2	4	2	1	3	4	1	1	3	4
3	3	3	3	3	3	3	3	3	3	3	3	4	2	4	3	3	4	3	5	3	3	3	3	3	4	4	4	3	4	4	4	3	3	4	3	1	3	3	4	4	3	4	2	2	3	4	4	3	3
3	4	4	4	5	4	4	3	4	4	5	4	4	3	2	2	4	4	4	4	3	3	3	3	3	3	3	3	4	3	3	3	4	3	4	2	2	4	2	4	4	4	4	2	2	3	4	4	3	4
3	2	3	3	2	2	3	3	4	3	4	5	3	4	3	5	2	2	2	5	2	2	3	2	2	4	3	4	3	4	4	4	3	3	3	2	2	3	2	2	2	3	2	4	2	2	5	5	3	2
2	2	2	3	3	2	3	2	4	2	5	4	5	3	4	4	5	5	4	4	2	2	2	2	2	3	3	3	3	3	3	3	3	3	3	3	4	2	3	3	3	4	3	3	3	3	4	4	2	2
2	2	2	3	3	2	3	3	4	2	5	4	5	3	4	4	5	5	3	4	3	3	2	3	3	1	2	1	3	1	1	1	4	2	2	3	3	2	3	3	3	4	3	3	3	3	2	2	2	2
2	3	3	4	2	3	3	3	4	3	5	2	3	3	4	1	4	4	4	4	3	3	2	3	3	2	3	3	4	2	3	3	3	2	2	3	3	3	3	3	3	4	3	2	3	3	2	2	2	3
3	3	3	3	3	3	3	3	3	3	5	2	3	3	4	1	4	4	4	4	4	4	3	4	4	2	3	3	3	2	3	4	3	4	4	3	2	3	3	1	1	1	1	2	3	3	1	1	3	3
3	3	3	2	3	3	3	3	3	3	4	3	4	4	3	4	4	4	4	3	2	2	3	2	2	2	3	3	2	2	3	4	3	3	3	3	3	3	3	3	3	3	3	2	3	3	5	5	3	3
3	3	3	2	3	3	3	3	3	3	5	4	5	3	4	4	5	5	4	4	2	2	3	2	2	4	2	1	2	4	1	2	3	3	3	3	3	3	3	2	2	2	2	2	3	3	3	3	3	3
3	3	3	3	3	3	3	3	3	3	5	4	5	3	4	4	5	5	3	4	3	3	3	3	3	4	4	2	3	4	2	3	3	3	3	3	3	3	3	2	2	2	2	2	3	3	3	3	3	3
3	3	3	4	3	3	3	3	3	3	5	2	3	3	4	1	4	4	4	4	3	3	3	3	3	4	3	4	4	4	4	3	3	3	3	3	3	3	3	3	3	3	3	3	3	3	5	2	3	3
3	3	3	3	2	3	3	3	3	3	5	2	3	3	4	1	4	4	4	4	3	3	3	3	3	3	3	4	3	3	4	3	3	3	2	3	3	3	3	1	1	1	1	2	3	2	4	2	3	3
2	3	3	3	2	3	3	3	2	3	4	3	4	4	3	4	4	4	4	3	3	3	2	3	3	3	3	4	3	3	4	3	3	2	2	2	2	3	2	2	2	2	2	2	3	3	1	2	2	3
3	3	3	4	4	3	3	3	3	3	4	4	4	4	4	5	4	4	4	3	1	1	3	2	1	3	3	1	4	3	1	2	3	3	4	3	3	3	3	3	3	3	3	3	3	2	3	2	3	3
3	3	3	4	3	3	3	3	3	3	4	4	2	5	4	5	2	2	5	5	2	2	3	2	2	1	2	1	4	1	3	2	3	3	3	3	3	3	3	3	3	3	3	2	3	3	3	3	3	3
3	3	3	3	3	3	3	3	3	3	3	4	4	4	3	4	4	4	5	4	3	3	3	2	3	2	3	2	3	2	2	3	3	3	3	3	3	3	3	2	2	2	2	2	2	2	3	3	3	3
3	3	3	2	3	3	3	3	3	3	3	4	4	4	4	4	4	4	4	4	3	3	3	3	3	3	2	3	2	3	3	2	3	3	3	3	3	3	3	3	3	3	3	2	3	3	4	3	3	3
4	4	4	3	3	4	3	4	4	4	4	4	5	4	2	5	3	4	4	5	3	3	4	3	3	3	3	3	3	3	3	2	4	4	3	4	4	4	4	3	3	3	3	2	3	3	3	4	4	4
3	3	3	3	4	3	3	3	2	3	4	1	3	4	4	5	3	4	4	1	3	3	3	3	3	3	4	4	3	3	4	3	2	2	4	2	2	3	2	1	1	2	2	2	3	3	3	4	3	3
3	3	3	3	3	3	3	3	2	3	3	1	1	1	1	4	4	3	2	2	3	3	3	3	3	3	3	2	3	3	3	3	2	2	3	2	2	3	2	3	3	2	2	3	3	2	5	5	3	3
3	3	3	3	3	3	3	3	4	3	4	5	5	5	5	5	5	5	4	5	3	3	3	3	3	2	3	4	3	2	3	3	4	4	3	4	4	3	4	2	2	2	2	3	3	3	4	4	3	3
2	2	2	3	2	2	2	2	2	2	5	5	4	5	4	5	3	4	4	3	3	3	2	3	3	3	3	3	3	3	3	3	2	2	2	2	2	2	2	3	3	2	2	2	2	3	3	4	2	2
3	3	3	5	4	3	3	3	3	3	1	4	5	5	4	4	4	5	5	5	3	3	3	3	3	3	3	2	5	3	4	4	3	3	4	3	3	3	3	3	3	3	3	3	3	2	4	4	3	3
3	3	3	5	4	3	3	3	3	3	3	1	1	1	2	5	4	2	3	5	1	1	3	2	1	3	3	3	5	3	3	3	3	3	4	3	3	3	3	3	3	3	3	3	3	3	1	3	3	3
3	3	3	3	5	3	3	3	3	3	4	4	4	4	4	4	4	4	3	4	4	4	3	2	4	2	5	3	3	3	3	5	3	3	5	3	3	3	3	2	2	2	2	3	3	3	3	2	3	3
3	3	3	3	4	3	3	3	3	3	4	4	2	4	2	4	4	4	4	4	3	3	3	3	3	4	3	4	3	3	3	5	3	3	4	3	3	3	3	4	2	4	4	3	3	3	4	3	3	3
3	3	3	3	3	3	3	3	3	3	5	4	3	4	5	4	5	5	4	5	3	3	3	3	3	3	2	2	3	3	3	3	3	3	3	3	3	3	3	3	2	3	3	3	3	2	1	4	3	3
2	2	2	3	3	2	2	3	2	2	4	4	4	4	5	4	4	4	5	5	3	3	2	3	3	4	3	3	3	3	4	3	2	2	3	2	2	2	2	2	2	4	4	3	2	4	3	4	2	2
3	3	3	3	3	3	3	3	3	3	5	4	4	5	4	4	5	4	4	4	2	2	3	2	2	3	3	4	3	3	4	3	3	3	3	3	3	3	3	2	3	3	3	3	3	3	2	4	3	3
3	3	3	3	2	3	2	3	3	3	3	3	4	2	4	3	3	4	3	5	3	3	3	3	3	3	3	3	3	3	3	5	3	3	2	3	3	3	3	2	3	3	3	3	2	2	3	3	3	3
3	3	3	4	3	3	3	3	3	3	5	4	4	3	2	2	4	4	4	4	4	4	3	2	4	3	4	3	4	2	3	4	3	3	3	3	3	3	3	2	3	3	3	3	3	3	2	3	3	3
3	3	3	3	4	3	2	3	3	3	3	4	4	4	4	4	5	4	4	5	3	3	3	3	3	2	3	3	3	3	2	3	3	3	4	3	3	3	3	2	2	2	2	3	2	3	1	3	3	3
3	3	3	4	3	3	3	3	3	3	2	3	5	4	3	4	5	4	4	4	3	3	3	3	3	3	3	3	4	3	3	3	3	3	3	3	3	3	3	2	2	3	3	2	3	3	1	3	3	3
3	3	3	3	5	3	3	3	3	3	4	4	4	5	4	4	4	4	4	5	3	3	3	3	3	3	2	2	3	3	3	2	3	3	5	3	3	3	3	2	2	3	3	2	3	3	2	3	3	3
3	3	3	1	2	3	3	3	4	3	2	4	4	4	2	5	5	5	4	5	3	3	3	3	3	3	2	1	1	3	1	3	4	4	2	4	4	3	4	2	2	2	2	2	2	3	1	4	3	3
3	3	3	3	3	3	3	3	3	3	4	2	4	5	3	2	4	5	4	4	4	4	3	4	4	3	3	2	3	3	3	2	3	3	3	3	3	3	3	3	3	2	2	2	2	2	2	4	3	3
3	3	3	2	2	3	3	3	3	3	1	1	5	5	5	5	5	5	5	5	4	4	3	4	4	3	3	1	2	3	1	1	3	3	2	3	3	3	3	3	3	2	2	3	2	2	3	3	3	3
3	3	3	3	4	3	3	3	4	3	2	3	4	4	3	3	5	5	3	4	5	5	3	3	5	3	3	2	3	2	4	3	4	4	4	4	4	3	4	3	3	2	2	2	2	3	2	3	3	3
3	3	3	3	1	3	3	3	3	3	1	3	5	5	4	5	5	5	5	5	4	4	3	4	4	3	3	3	3	4	4	4	3	3	1	3	3	3	3	3	3	2	2	2	2	2	1	3	3	3
3	3	3	4	5	3	2	3	3	3	3	5	4	4	4	5	4	4	4	5	3	3	3	3	3	3	3	1	4	3	1	2	3	3	5	3	3	3	3	3	3	2	2	2	2	3	3	1	3	3
3	3	3	3	4	3	3	3	4	3	3	5	4	4	4	5	4	4	5	5	3	3	3	3	3	2	3	2	3	3	3	3	4	4	4	4	4	3	4	4	4	4	4	3	3	3	4	3	3	3
2	2	2	4	3	2	2	3	2	2	3	4	4	4	4	4	5	4	4	5	3	3	2	3	3	2	3	2	4	3	3	3	2	2	3	2	2	2	2	4	4	4	4	3	2	3	4	3	2	2
3	2	3	3	3	3	3	1	1	1	4	5	5	5	4	4	5	4	4	5	3	3	3	3	3	2	3	2	3	3	3	3	1	1	3	1	1	1	1	2	2	2	2	1	3	3	3	3	3	2
2	2	2	4	3	3	2	2	2	2	4	1	2	4	2	4	3	2	2	5	1	1	2	1	1	1	3	4	4	1	3	3	2	2	3	2	2	2	2	1	1	1	1	2	2	3	3	1	2	2
3	3	3	2	3	3	3	3	3	3	4	4	4	4	3	4	3	3	5	5	4	4	3	4	4	3	3	3	2	3	3	4	3	3	3	3	3	3	3	3	3	3	3	3	3	2	3	3	3	3
2	2	2	3	1	3	2	2	2	2	5	4	4	4	4	2	5	4	5	5	3	3	2	3	3	3	3	4	3	3	3	3	2	2	1	2	2	2	2	2	3	3	3	2	2	2	3	3	2	2
3	3	3	3	3	5	3	3	3	3	5	5	5	5	4	4	5	5	5	5	3	3	3	3	3	3	3	3	3	3	4	2	3	3	3	3	3	3	3	2	2	3	3	3	3	3	3	3	3	3
3	3	3	3	5	3	3	3	4	3	2	3	2	4	4	4	4	4	4	4	3	3	3	3	3	3	3	3	3	2	2	3	4	4	5	4	4	3	4	3	2	3	3	3	3	3	2	3	3	3
4	4	4	3	5	4	4	4	4	4	2	3	2	4	4	4	4	4	4	4	3	3	4	3	3	2	4	3	3	3	3	3	3	4	5	4	4	4	4	2	2	2	2	4	4	2	4	3	4	4
3	3	3	3	5	3	4	3	4	3	3	4	4	4	4	4	5	4	4	5	2	4	3	4	4	2	4	4	3	2	3	3	3	4	5	4	4	3	4	2	2	2	2	3	4	4	4	3	3	3
3	3	3	4	5	3	4	3	4	3	4	4	4	5	4	4	4	4	4	5	2	3	3	3	3	3	3	2	4	3	3	2	4	4	5	4	4	3	4	3	2	3	3	3	4	2	2	3	3	3
3	3	3	4	3	3	4	3	3	3	2	4	4	4	2	5	5	5	4	5	2	3	3	3	3	3	3	1	4	2	1	3	3	3	3	3	3	3	3	3	2	3	3	3	2	2	2	4	3	3
3	3	3	4	3	3	4	3	4	3	5	3	3	4	4	5	4	4	5	5	3	3	3	3	3	3	2	2	4	3	3	3	4	4	3	4	4	3	4	3	2	3	3	2	2	2	3	3	3	3
3	4	4	4	4	4	4	3	4	4	5	3	5	3	4	5	4	4	5	5	3	3	4	3	3	2	3	4	4	2	3	2	3	4	4	4	4	4	4	2	2	2	2	2	2	3	3	3	3	4
2	1	4	4	3	1	3	3	4	1	5	2	4	3	5	5	5	4	4	4	2	2	4	2	2	1	3	3	4	3	1	3	3	4	3	4	4	1	4	1	1	1	1	2	3	3	3	3	2	1
3	4	4	3	4	4	3	3	4	4	4	5	4	3	4	4	4	3	4	5	4	4	4	4	4	3	1	3	3	2	3	3	4	4	4	4	4	4	4	2	3	3	3	2	3	4	1	2	3	4
2	1	4	2	3	1	3	3	1	3	1	1	1	1	1	1	1	1	1	1	3	3	4	3	3	3	3	2	2	1	3	1	3	1	3	1	1	3	1	2	3	3	3	2	2	2	3	4	2	1
3	3	4	3	3	2	3	3	3	3	4	4	5	3	3	4	4	4	3	1	4	4	4	4	4	3	1	1	3	3	3	1	3	3	3	3	3	3	3	2	2	4	4	2	2	4	1	4	3	3
3	3	4	3	1	3	3	3	4	3	2	4	4	4	1	4	4	4	4	5	3	3	4	3	3	3	4	2	3	3	3	2	4	4	1	4	4	3	4	2	2	4	4	3	2	2	3	3	3	3
3	3	4	2	2	3	3	4	3	3	4	3	4	4	3	4	4	4	4	3	2	2	4	3	2	3	4	1	2	4	3	3	3	3	2	3	3	3	3	4	2	4	4	4	2	2	2	3	3	3
3	3	3	2	2	3	3	3	4	3	5	5	5	5	5	5	5	5	5	5	4	4	3	4	4	1	1	2	2	1	3	1	4	4	2	4	4	3	4	3	3	3	3	3	2	2	3	4	3	3
3	3	3	3	4	3	3	3	3	3	5	4	5	5	4	5	4	4	4	5	2	3	3	3	3	3	3	1	3	4	3	3	3	3	4	3	3	3	3	2	2	4	4	3	3	2	3	3	3	3
3	2	2	3	3	3	3	2	4	3	4	4	5	5	5	5	5	5	5	5	2	3	2	2	3	3	3	1	3	3	3	2	3	4	3	4	4	3	4	2	2	4	4	2	3	2	4	2	3	2
2	2	2	3	3	3	2	2	4	3	1	1	4	1	4	1	1	1	2	1	4	4	2	4	4	4	3	3	3	4	2	3	3	4	3	4	4	3	4	2	3	2	2	2	2	2	4	3	2	2
3	4	4	3	2	3	3	4	4	3	5	4	5	5	4	5	4	4	4	5	2	3	4	2	3	4	3	4	3	3	3	3	4	4	2	4	4	3	4	3	3	4	4	4	3	2	3	2	3	4
[truncated: 21 more columns]
